# Supplementary material for: Inhibition of Rho-Associated Kinase Suppresses Medulloblastoma Growth
Source: Cancers (Basel). 2019 Dec 26;12(1):73. doi: 10.3390/cancers12010073 (PMC7016943; doi:10.3390/cancers12010073)
Supplement: Supplementary file 1 [file cancers-12-00073-s001.zip]

Archive with 3 entries (2 files):
- cancers-6527667-final-supplementary/
- cancers-6527667-final-supplementary/cancers-652767-layout-supplementary.xlsm
- cancers-6527667-final-supplementary/cancers-652767-proof -supplementary.docx
