# Supplementary material for: Inhibition of Rho-Associated Kinase Suppresses Medulloblastoma Growth
Source: Cancers (Basel). 2019 Dec 26;12(1):73. doi: 10.3390/cancers12010073 (PMC7016943; doi:10.3390/cancers12010073)
Supplement: Supplementary file 1 [file cancers-12-00073-s001.zip › cancers-6527667-final-supplementary/cancers-652767-layout-supplementary.xlsm]

## Sheet: Table S1 ROCK2 mRNA
Table S1: ROCK2 mRNA expression, medulloblastoma Cavalli, data retrieved from R2: https://hgserver1,amc,nl/cgi-bin/r2/main,cgi
Samplename	met_status_(1_met,_0_m0)	ROCK2 8050302		Samplename	met_status_(1_met,_0_m0)	ROCK2 8050302 (log2)
gsm2260747	0	1033.2		gsm2260747	0	10.01
gsm2260748	0	1439		gsm2260748	0	10.49
gsm2260750	0	646.1		gsm2260750	0	9.34
gsm2260751	0	732.1		gsm2260751	0	9.52
gsm2260752	0	744.8		gsm2260752	0	9.54
gsm2260753	0	726.6		gsm2260753	0	9.51
gsm2260758	0	564.7		gsm2260758	0	9.14
gsm2260759	0	546.5		gsm2260759	0	9.09
gsm2260760	0	536.7		gsm2260760	0	9.07
gsm2260766	0	602.3		gsm2260766	0	9.23
gsm2260769	0	408.5		gsm2260769	0	8.67
gsm2260771	0	755.1		gsm2260771	0	9.56
gsm2260773	0	734.3		gsm2260773	0	9.52
gsm2260774	0	604.5		gsm2260774	0	9.24
gsm2260785	0	584		gsm2260785	0	9.19
gsm2260789	0	554.1		gsm2260789	0	9.11
gsm2260790	0	832.8		gsm2260790	0	9.7
gsm2260812	0	424.8		gsm2260812	0	8.73
gsm2260816	0	579.8		gsm2260816	0	9.18
gsm2260832	0	541.4		gsm2260832	0	9.08
gsm2260833	0	1127.8		gsm2260833	0	10.14
gsm2260834	0	713		gsm2260834	0	9.48
gsm2260835	0	567.8		gsm2260835	0	9.15
gsm2260836	0	452.4		gsm2260836	0	8.82
gsm2260837	0	794.6		gsm2260837	0	9.63
gsm2260839	0	1063.5		gsm2260839	0	10.05
gsm2260840	0	517.4		gsm2260840	0	9.02
gsm2260843	0	418		gsm2260843	0	8.71
gsm2260845	0	541.1		gsm2260845	0	9.08
gsm2260848	0	374.1		gsm2260848	0	8.55
gsm2260849	0	507.8		gsm2260849	0	8.99
gsm2260850	0	377.4		gsm2260850	0	8.56
gsm2260851	0	423		gsm2260851	0	8.72
gsm2260852	0	482.4		gsm2260852	0	8.91
gsm2260854	0	273		gsm2260854	0	8.09
gsm2260855	0	516.3		gsm2260855	0	9.01
gsm2260856	0	346.1		gsm2260856	0	8.44
gsm2260857	0	394.8		gsm2260857	0	8.62
gsm2260858	0	590		gsm2260858	0	9.2
gsm2260860	0	1066.7		gsm2260860	0	10.06
gsm2260861	0	537		gsm2260861	0	9.07
gsm2260862	0	339.4		gsm2260862	0	8.41
gsm2260864	0	520		gsm2260864	0	9.02
gsm2260865	0	503.5		gsm2260865	0	8.98
gsm2260867	0	812.8		gsm2260867	0	9.67
gsm2260868	0	420.6		gsm2260868	0	8.72
gsm2260874	0	511		gsm2260874	0	9
gsm2260875	0	404.8		gsm2260875	0	8.66
gsm2260877	0	1110.9		gsm2260877	0	10.12
gsm2260878	0	750.1		gsm2260878	0	9.55
gsm2260879	0	680.7		gsm2260879	0	9.41
gsm2260880	0	453.3		gsm2260880	0	8.82
gsm2260881	0	568.8		gsm2260881	0	9.15
gsm2260884	0	994		gsm2260884	0	9.96
gsm2260885	0	445.4		gsm2260885	0	8.8
gsm2260890	0	436.5		gsm2260890	0	8.77
gsm2260892	0	735		gsm2260892	0	9.52
gsm2260893	0	932.4		gsm2260893	0	9.86
gsm2260894	0	418.3		gsm2260894	0	8.71
gsm2260895	0	1128.8		gsm2260895	0	10.14
gsm2260896	0	738		gsm2260896	0	9.53
gsm2260898	0	490.8		gsm2260898	0	8.94
gsm2260900	0	701.9		gsm2260900	0	9.46
gsm2260903	0	824.1		gsm2260903	0	9.69
gsm2260905	0	686.3		gsm2260905	0	9.42
gsm2260906	0	810.4		gsm2260906	0	9.66
gsm2260907	0	470.8		gsm2260907	0	8.88
gsm2260908	0	498.5		gsm2260908	0	8.96
gsm2260909	0	485.8		gsm2260909	0	8.92
gsm2260910	0	971.7		gsm2260910	0	9.92
gsm2260911	0	805.5		gsm2260911	0	9.65
gsm2260912	0	527.1		gsm2260912	0	9.04
gsm2260913	0	325		gsm2260913	0	8.34
gsm2260914	0	554.7		gsm2260914	0	9.12
gsm2260915	0	282.5		gsm2260915	0	8.14
gsm2260916	0	378.9		gsm2260916	0	8.57
gsm2260917	0	382.3		gsm2260917	0	8.58
gsm2260918	0	564.6		gsm2260918	0	9.14
gsm2260919	0	612.2		gsm2260919	0	9.26
gsm2260920	0	547.6		gsm2260920	0	9.1
gsm2260922	0	422.7		gsm2260922	0	8.72
gsm2260923	0	476.7		gsm2260923	0	8.9
gsm2260924	0	499.8		gsm2260924	0	8.97
gsm2260926	0	462.8		gsm2260926	0	8.85
gsm2260927	0	480		gsm2260927	0	8.91
gsm2260928	0	736.8		gsm2260928	0	9.53
gsm2260930	0	519.8		gsm2260930	0	9.02
gsm2260931	0	426		gsm2260931	0	8.73
gsm2260932	0	518.2		gsm2260932	0	9.02
gsm2260933	0	494.5		gsm2260933	0	8.95
gsm2260934	0	525.2		gsm2260934	0	9.04
gsm2260936	0	472.6		gsm2260936	0	8.88
gsm2260945	0	349.4		gsm2260945	0	8.45
gsm2260948	0	349.5		gsm2260948	0	8.45
gsm2260949	0	621.7		gsm2260949	0	9.28
gsm2260950	0	576.9		gsm2260950	0	9.17
gsm2260951	0	1997.2		gsm2260951	0	10.96
gsm2260956	0	547.5		gsm2260956	0	9.1
gsm2260957	0	459.1		gsm2260957	0	8.84
gsm2260958	0	839.8		gsm2260958	0	9.71
gsm2260960	0	452.9		gsm2260960	0	8.82
gsm2260962	0	561.1		gsm2260962	0	9.13
gsm2260966	0	472.5		gsm2260966	0	8.88
gsm2260967	0	466.5		gsm2260967	0	8.87
gsm2260971	0	1288.5		gsm2260971	0	10.33
gsm2260972	0	482.5		gsm2260972	0	8.91
gsm2260973	0	410.7		gsm2260973	0	8.68
gsm2260974	0	697.6		gsm2260974	0	9.45
gsm2260977	0	561		gsm2260977	0	9.13
gsm2260978	0	459.9		gsm2260978	0	8.85
gsm2260982	0	513.1		gsm2260982	0	9
gsm2260983	0	409.1		gsm2260983	0	8.68
gsm2260986	0	625.4		gsm2260986	0	9.29
gsm2260988	0	916.8		gsm2260988	0	9.84
gsm2260989	0	378.1		gsm2260989	0	8.56
gsm2260991	0	720.2		gsm2260991	0	9.49
gsm2260993	0	780.2		gsm2260993	0	9.61
gsm2260994	0	367.9		gsm2260994	0	8.52
gsm2260995	0	523.4		gsm2260995	0	9.03
gsm2260997	0	676.9		gsm2260997	0	9.4
gsm2260998	0	682.5		gsm2260998	0	9.41
gsm2261000	0	758.1		gsm2261000	0	9.57
gsm2261001	0	596.7		gsm2261001	0	9.22
gsm2261002	0	503.8		gsm2261002	0	8.98
gsm2261003	0	682.3		gsm2261003	0	9.41
gsm2261004	0	662.9		gsm2261004	0	9.37
gsm2261005	0	641.9		gsm2261005	0	9.33
gsm2261006	0	772.1		gsm2261006	0	9.59
gsm2261007	0	500.6		gsm2261007	0	8.97
gsm2261008	0	398.4		gsm2261008	0	8.64
gsm2261009	0	600.8		gsm2261009	0	9.23
gsm2261010	0	641.6		gsm2261010	0	9.33
gsm2261012	0	388.6		gsm2261012	0	8.6
gsm2261013	0	614.5		gsm2261013	0	9.26
gsm2261014	0	613.2		gsm2261014	0	9.26
gsm2261015	0	803.7		gsm2261015	0	9.65
gsm2261016	0	646.4		gsm2261016	0	9.34
gsm2261017	0	685.4		gsm2261017	0	9.42
gsm2261021	0	440.1		gsm2261021	0	8.78
gsm2261022	0	506.8		gsm2261022	0	8.99
gsm2261023	0	395.4		gsm2261023	0	8.63
gsm2261024	0	686		gsm2261024	0	9.42
gsm2261025	0	614		gsm2261025	0	9.26
gsm2261027	0	502.2		gsm2261027	0	8.97
gsm2261028	0	502.8		gsm2261028	0	8.97
gsm2261029	0	350.1		gsm2261029	0	8.45
gsm2261030	0	489		gsm2261030	0	8.93
gsm2261031	0	443.9		gsm2261031	0	8.79
gsm2261032	0	1392.7		gsm2261032	0	10.44
gsm2261033	0	286.2		gsm2261033	0	8.16
gsm2261034	0	543.5		gsm2261034	0	9.09
gsm2261035	0	411.6		gsm2261035	0	8.69
gsm2261036	0	731.1		gsm2261036	0	9.51
gsm2261037	0	449.2		gsm2261037	0	8.81
gsm2261038	0	621.7		gsm2261038	0	9.28
gsm2261039	0	406.1		gsm2261039	0	8.67
gsm2261040	0	554.7		gsm2261040	0	9.12
gsm2261041	0	353.5		gsm2261041	0	8.47
gsm2261043	0	883.1		gsm2261043	0	9.79
gsm2261044	0	350.9		gsm2261044	0	8.45
gsm2261046	0	460.9		gsm2261046	0	8.85
gsm2261047	0	540.4		gsm2261047	0	9.08
gsm2261048	0	534.3		gsm2261048	0	9.06
gsm2261049	0	388.1		gsm2261049	0	8.6
gsm2261052	0	456.9		gsm2261052	0	8.84
gsm2261053	0	754.1		gsm2261053	0	9.56
gsm2261056	0	406.5		gsm2261056	0	8.67
gsm2261057	0	568		gsm2261057	0	9.15
gsm2261058	0	468.8		gsm2261058	0	8.87
gsm2261062	0	404.4		gsm2261062	0	8.66
gsm2261063	0	462.2		gsm2261063	0	8.85
gsm2261066	0	385.5		gsm2261066	0	8.59
gsm2261069	0	438.6		gsm2261069	0	8.78
gsm2261071	0	637.8		gsm2261071	0	9.32
gsm2261073	0	331.7		gsm2261073	0	8.37
gsm2261074	0	406.5		gsm2261074	0	8.67
gsm2261075	0	389.8		gsm2261075	0	8.61
gsm2261078	0	1204.8		gsm2261078	0	10.23
gsm2261079	0	612.6		gsm2261079	0	9.26
gsm2261080	0	875.4		gsm2261080	0	9.77
gsm2261082	0	504.1		gsm2261082	0	8.98
gsm2261083	0	363.6		gsm2261083	0	8.51
gsm2261084	0	439.7		gsm2261084	0	8.78
gsm2261091	0	408.1		gsm2261091	0	8.67
gsm2261094	0	500.5		gsm2261094	0	8.97
gsm2261095	0	508.7		gsm2261095	0	8.99
gsm2261097	0	392.3		gsm2261097	0	8.62
gsm2261098	0	473.2		gsm2261098	0	8.89
gsm2261100	0	356		gsm2261100	0	8.48
gsm2261105	0	726.8		gsm2261105	0	9.51
gsm2261106	0	840.9		gsm2261106	0	9.72
gsm2261107	0	588.7		gsm2261107	0	9.2
gsm2261108	0	399.1		gsm2261108	0	8.64
gsm2261111	0	1142.4		gsm2261111	0	10.16
gsm2261112	0	462.3		gsm2261112	0	8.85
gsm2261113	0	457		gsm2261113	0	8.84
gsm2261114	0	489		gsm2261114	0	8.93
gsm2261116	0	642.4		gsm2261116	0	9.33
gsm2261117	0	615.2		gsm2261117	0	9.26
gsm2261118	0	689.3		gsm2261118	0	9.43
gsm2261122	0	433.1		gsm2261122	0	8.76
gsm2261123	0	986.8		gsm2261123	0	9.95
gsm2261124	0	448.9		gsm2261124	0	8.81
gsm2261125	0	909.2		gsm2261125	0	9.83
gsm2261127	0	770.8		gsm2261127	0	9.59
gsm2261129	0	593.4		gsm2261129	0	9.21
gsm2261130	0	560		gsm2261130	0	9.13
gsm2261131	0	677		gsm2261131	0	9.4
gsm2261132	0	377.4		gsm2261132	0	8.56
gsm2261133	0	472.8		gsm2261133	0	8.89
gsm2261134	0	474.7		gsm2261134	0	8.89
gsm2261136	0	511.6		gsm2261136	0	9
gsm2261137	0	448.6		gsm2261137	0	8.81
gsm2261140	0	1234		gsm2261140	0	10.27
gsm2261141	0	412.4		gsm2261141	0	8.69
gsm2261142	0	465.1		gsm2261142	0	8.86
gsm2261143	0	965.1		gsm2261143	0	9.91
gsm2261144	0	462.9		gsm2261144	0	8.85
gsm2261145	0	323.5		gsm2261145	0	8.34
gsm2261146	0	565.7		gsm2261146	0	9.14
gsm2261147	0	475		gsm2261147	0	8.89
gsm2261148	0	481.2		gsm2261148	0	8.91
gsm2261149	0	817		gsm2261149	0	9.67
gsm2261150	0	505.7		gsm2261150	0	8.98
gsm2261151	0	809.2		gsm2261151	0	9.66
gsm2261154	0	272.7		gsm2261154	0	8.09
gsm2261155	0	401.6		gsm2261155	0	8.65
gsm2261157	0	688.8		gsm2261157	0	9.43
gsm2261159	0	568.3		gsm2261159	0	9.15
gsm2261160	0	590.2		gsm2261160	0	9.21
gsm2261161	0	883.4		gsm2261161	0	9.79
gsm2261162	0	674.3		gsm2261162	0	9.4
gsm2261164	0	320		gsm2261164	0	8.32
gsm2261165	0	482		gsm2261165	0	8.91
gsm2261175	0	534.9		gsm2261175	0	9.06
gsm2261176	0	698.1		gsm2261176	0	9.45
gsm2261178	0	394.4		gsm2261178	0	8.62
gsm2261179	0	361.9		gsm2261179	0	8.5
gsm2261180	0	384.7		gsm2261180	0	8.59
gsm2261181	0	438.5		gsm2261181	0	8.78
gsm2261183	0	615.8		gsm2261183	0	9.27
gsm2261184	0	378.2		gsm2261184	0	8.56
gsm2261185	0	406.6		gsm2261185	0	8.67
gsm2261186	0	594.6		gsm2261186	0	9.22
gsm2261188	0	415.4		gsm2261188	0	8.7
gsm2261191	0	348.7		gsm2261191	0	8.45
gsm2261192	0	614.8		gsm2261192	0	9.26
gsm2261193	0	606.8		gsm2261193	0	9.25
gsm2261195	0	607.8		gsm2261195	0	9.25
gsm2261196	0	417.1		gsm2261196	0	8.7
gsm2261199	0	427.6		gsm2261199	0	8.74
gsm2261200	0	369.1		gsm2261200	0	8.53
gsm2261201	0	760.9		gsm2261201	0	9.57
gsm2261202	0	332.4		gsm2261202	0	8.38
gsm2261203	0	378.1		gsm2261203	0	8.56
gsm2261204	0	508.5		gsm2261204	0	8.99
gsm2261205	0	327.2		gsm2261205	0	8.35
gsm2261206	0	575.3		gsm2261206	0	9.17
gsm2261209	0	822.8		gsm2261209	0	9.68
gsm2261210	0	871.5		gsm2261210	0	9.77
gsm2261211	0	632.2		gsm2261211	0	9.3
gsm2261212	0	663.9		gsm2261212	0	9.37
gsm2261215	0	464.8		gsm2261215	0	8.86
gsm2261216	0	693.9		gsm2261216	0	9.44
gsm2261217	0	920.1		gsm2261217	0	9.85
gsm2261218	0	430.9		gsm2261218	0	8.75
gsm2261220	0	688.5		gsm2261220	0	9.43
gsm2261221	0	628.5		gsm2261221	0	9.3
gsm2261223	0	368.6		gsm2261223	0	8.53
gsm2261225	0	699.4		gsm2261225	0	9.45
gsm2261226	0	635.1		gsm2261226	0	9.31
gsm2261228	0	1141.3		gsm2261228	0	10.16
gsm2261230	0	485.1		gsm2261230	0	8.92
gsm2261231	0	448.2		gsm2261231	0	8.81
gsm2261234	0	372		gsm2261234	0	8.54
gsm2261238	0	486.3		gsm2261238	0	8.93
gsm2261240	0	644.9		gsm2261240	0	9.33
gsm2261241	0	756.1		gsm2261241	0	9.56
gsm2261242	0	872		gsm2261242	0	9.77
gsm2261243	0	660		gsm2261243	0	9.37
gsm2261244	0	381.1		gsm2261244	0	8.57
gsm2261245	0	547.2		gsm2261245	0	9.1
gsm2261246	0	407.5		gsm2261246	0	8.67
gsm2261248	0	420.1		gsm2261248	0	8.71
gsm2261256	0	537.3		gsm2261256	0	9.07
gsm2261258	0	628.2		gsm2261258	0	9.3
gsm2261261	0	761		gsm2261261	0	9.57
gsm2261263	0	339.5		gsm2261263	0	8.41
gsm2261264	0	649.6		gsm2261264	0	9.34
gsm2261265	0	419.8		gsm2261265	0	8.71
gsm2261268	0	431.2		gsm2261268	0	8.75
gsm2261269	0	534.6		gsm2261269	0	9.06
gsm2261270	0	631.8		gsm2261270	0	9.3
gsm2261271	0	733.8		gsm2261271	0	9.52
gsm2261274	0	738.2		gsm2261274	0	9.53
gsm2261275	0	350.1		gsm2261275	0	8.45
gsm2261276	0	643.4		gsm2261276	0	9.33
gsm2261277	0	703.2		gsm2261277	0	9.46
gsm2261278	0	391.6		gsm2261278	0	8.61
gsm2261288	0	582.5		gsm2261288	0	9.19
gsm2261290	0	451.8		gsm2261290	0	8.82
gsm2261291	0	548		gsm2261291	0	9.1
gsm2261292	0	751		gsm2261292	0	9.55
gsm2261293	0	457		gsm2261293	0	8.84
gsm2261294	0	578.4		gsm2261294	0	9.18
gsm2261297	0	619.9		gsm2261297	0	9.28
gsm2261304	0	843.4		gsm2261304	0	9.72
gsm2261305	0	615.2		gsm2261305	0	9.26
gsm2261306	0	489.6		gsm2261306	0	8.94
gsm2261307	0	529.3		gsm2261307	0	9.05
gsm2261308	0	665.8		gsm2261308	0	9.38
gsm2261309	0	456.1		gsm2261309	0	8.83
gsm2261318	0	577.7		gsm2261318	0	9.17
gsm2261319	0	573		gsm2261319	0	9.16
gsm2261322	0	762.3		gsm2261322	0	9.57
gsm2261323	0	570.6		gsm2261323	0	9.16
gsm2261324	0	628.6		gsm2261324	0	9.3
gsm2261325	0	1129.3		gsm2261325	0	10.14
gsm2261327	0	436.4		gsm2261327	0	8.77
gsm2261328	0	564.2		gsm2261328	0	9.14
gsm2261329	0	692.3		gsm2261329	0	9.44
gsm2261331	0	545		gsm2261331	0	9.09
gsm2261332	0	812.7		gsm2261332	0	9.67
gsm2261337	0	554.8		gsm2261337	0	9.12
gsm2261338	0	736.9		gsm2261338	0	9.53
gsm2261339	0	483.4		gsm2261339	0	8.92
gsm2261340	0	713.7		gsm2261340	0	9.48
gsm2261341	0	469.1		gsm2261341	0	8.87
gsm2261345	0	425.9		gsm2261345	0	8.73
gsm2261346	0	599.5		gsm2261346	0	9.23
gsm2261347	0	669.1		gsm2261347	0	9.39
gsm2261349	0	519.4		gsm2261349	0	9.02
gsm2261350	0	434.7		gsm2261350	0	8.76
gsm2261352	0	520.1		gsm2261352	0	9.02
gsm2261353	0	1055.5		gsm2261353	0	10.04
gsm2261354	0	244.9		gsm2261354	0	7.94
gsm2261355	0	554.3		gsm2261355	0	9.11
gsm2261356	0	746.5		gsm2261356	0	9.54
gsm2261357	0	269.8		gsm2261357	0	8.08
gsm2261359	0	1442.7		gsm2261359	0	10.49
gsm2261360	0	400.5		gsm2261360	0	8.65
gsm2261361	0	319.5		gsm2261361	0	8.32
gsm2261363	0	674.2		gsm2261363	0	9.4
gsm2261364	0	505.2		gsm2261364	0	8.98
gsm2261365	0	572.5		gsm2261365	0	9.16
gsm2261366	0	489.8		gsm2261366	0	8.94
gsm2261368	0	644.9		gsm2261368	0	9.33
gsm2261369	0	585.6		gsm2261369	0	9.19
gsm2261371	0	843.3		gsm2261371	0	9.72
gsm2261372	0	461.9		gsm2261372	0	8.85
gsm2261374	0	528.3		gsm2261374	0	9.05
gsm2261376	0	594.4		gsm2261376	0	9.22
gsm2261377	0	692		gsm2261377	0	9.43
gsm2261380	0	1149		gsm2261380	0	10.17
gsm2261381	0	481.9		gsm2261381	0	8.91
gsm2261382	0	623.9		gsm2261382	0	9.29
gsm2261383	0	570.9		gsm2261383	0	9.16
gsm2261385	0	544.6		gsm2261385	0	9.09
gsm2261390	0	586.9		gsm2261390	0	9.2
gsm2261391	0	427.3		gsm2261391	0	8.74
gsm2261394	0	668.6		gsm2261394	0	9.38
gsm2261396	0	567		gsm2261396	0	9.15
gsm2261401	0	464.5		gsm2261401	0	8.86
gsm2261402	0	589.6		gsm2261402	0	9.2
gsm2261403	0	495.1		gsm2261403	0	8.95
gsm2261438	0	393.7		gsm2261438	0	8.62
gsm2261439	0	557.5		gsm2261439	0	9.12
gsm2261440	0	480.8		gsm2261440	0	8.91
gsm2261444	0	386.1		gsm2261444	0	8.59
gsm2261445	0	589.8		gsm2261445	0	9.2
gsm2261446	0	438.6		gsm2261446	0	8.78
gsm2261447	0	479.2		gsm2261447	0	8.9
gsm2261448	0	533.8		gsm2261448	0	9.06
gsm2261449	0	393.8		gsm2261449	0	8.62
gsm2261450	0	659.1		gsm2261450	0	9.36
gsm2261451	0	538.4		gsm2261451	0	9.07
gsm2261452	0	564.2		gsm2261452	0	9.14
gsm2261455	0	541		gsm2261455	0	9.08
gsm2261456	0	349.9		gsm2261456	0	8.45
gsm2261457	0	536.3		gsm2261457	0	9.07
gsm2261459	0	552.6		gsm2261459	0	9.11
gsm2261467	0	620.8		gsm2261467	0	9.28
gsm2261469	0	561.3		gsm2261469	0	9.13
gsm2261487	0	785.6		gsm2261487	0	9.62
gsm2261489	0	800.5		gsm2261489	0	9.64
gsm2261490	0	468		gsm2261490	0	8.87
gsm2261492	0	415.7		gsm2261492	0	8.7
gsm2261495	0	470.1		gsm2261495	0	8.88
gsm2261496	0	570.2		gsm2261496	0	9.16
gsm2261497	0	682.2		gsm2261497	0	9.41
gsm2261498	0	475.1		gsm2261498	0	8.89
gsm2261499	0	770.7		gsm2261499	0	9.59
gsm2261502	0	498.9		gsm2261502	0	8.96
gsm2261503	0	387.5		gsm2261503	0	8.6
gsm2261504	0	562.3		gsm2261504	0	9.14
gsm2261506	0	493.6		gsm2261506	0	8.95
gsm2261507	0	1132.4		gsm2261507	0	10.15
gsm2260745	1	786.4		gsm2260745	1	9.62
gsm2260746	1	559.4		gsm2260746	1	9.13
gsm2260764	1	855.7		gsm2260764	1	9.74
gsm2260768	1	491.2		gsm2260768	1	8.94
gsm2260770	1	1118.7		gsm2260770	1	10.13
gsm2260772	1	474.9		gsm2260772	1	8.89
gsm2260781	1	541.6		gsm2260781	1	9.08
gsm2260782	1	1288.6		gsm2260782	1	10.33
gsm2260783	1	1166.2		gsm2260783	1	10.19
gsm2260784	1	560.1		gsm2260784	1	9.13
gsm2260786	1	1093.9		gsm2260786	1	10.1
gsm2260787	1	522.6		gsm2260787	1	9.03
gsm2260788	1	476.1		gsm2260788	1	8.9
gsm2260799	1	428.9		gsm2260799	1	8.74
gsm2260813	1	529.3		gsm2260813	1	9.05
gsm2260814	1	660.4		gsm2260814	1	9.37
gsm2260815	1	1060.8		gsm2260815	1	10.05
gsm2260817	1	729.9		gsm2260817	1	9.51
gsm2260818	1	948.4		gsm2260818	1	9.89
gsm2260819	1	481.3		gsm2260819	1	8.91
gsm2260820	1	540.1		gsm2260820	1	9.08
gsm2260826	1	454		gsm2260826	1	8.83
gsm2260827	1	532.9		gsm2260827	1	9.06
gsm2260838	1	624.9		gsm2260838	1	9.29
gsm2260842	1	442.2		gsm2260842	1	8.79
gsm2260844	1	829.4		gsm2260844	1	9.7
gsm2260846	1	605.7		gsm2260846	1	9.24
gsm2260847	1	378.9		gsm2260847	1	8.57
gsm2260853	1	369.6		gsm2260853	1	8.53
gsm2260859	1	448.1		gsm2260859	1	8.81
gsm2260863	1	936.3		gsm2260863	1	9.87
gsm2260866	1	501.6		gsm2260866	1	8.97
gsm2260869	1	790.1		gsm2260869	1	9.63
gsm2260870	1	787.7		gsm2260870	1	9.62
gsm2260871	1	491.5		gsm2260871	1	8.94
gsm2260872	1	1056.2		gsm2260872	1	10.04
gsm2260873	1	637.2		gsm2260873	1	9.32
gsm2260876	1	518.1		gsm2260876	1	9.02
gsm2260882	1	459		gsm2260882	1	8.84
gsm2260883	1	412.3		gsm2260883	1	8.69
gsm2260886	1	481.2		gsm2260886	1	8.91
gsm2260887	1	448.7		gsm2260887	1	8.81
gsm2260888	1	739.5		gsm2260888	1	9.53
gsm2260889	1	899.1		gsm2260889	1	9.81
gsm2260891	1	520.8		gsm2260891	1	9.02
gsm2260897	1	615.2		gsm2260897	1	9.26
gsm2260899	1	643.5		gsm2260899	1	9.33
gsm2260901	1	822.1		gsm2260901	1	9.68
gsm2260902	1	669.2		gsm2260902	1	9.39
gsm2260904	1	864.7		gsm2260904	1	9.76
gsm2260929	1	793		gsm2260929	1	9.63
gsm2260935	1	609		gsm2260935	1	9.25
gsm2260946	1	526.3		gsm2260946	1	9.04
gsm2260947	1	701.8		gsm2260947	1	9.45
gsm2260952	1	391		gsm2260952	1	8.61
gsm2260953	1	559		gsm2260953	1	9.13
gsm2260954	1	562.3		gsm2260954	1	9.14
gsm2260955	1	518		gsm2260955	1	9.02
gsm2260959	1	552.8		gsm2260959	1	9.11
gsm2260961	1	488		gsm2260961	1	8.93
gsm2260963	1	279		gsm2260963	1	8.12
gsm2260964	1	430.2		gsm2260964	1	8.75
gsm2260965	1	600.1		gsm2260965	1	9.23
gsm2260968	1	700.5		gsm2260968	1	9.45
gsm2260969	1	414.1		gsm2260969	1	8.69
gsm2260970	1	497.3		gsm2260970	1	8.96
gsm2260975	1	636.6		gsm2260975	1	9.31
gsm2260976	1	582.7		gsm2260976	1	9.19
gsm2260979	1	784		gsm2260979	1	9.61
gsm2260980	1	543.5		gsm2260980	1	9.09
gsm2260981	1	611.2		gsm2260981	1	9.26
gsm2260984	1	608		gsm2260984	1	9.25
gsm2260985	1	561.4		gsm2260985	1	9.13
gsm2260987	1	498.9		gsm2260987	1	8.96
gsm2260990	1	642.7		gsm2260990	1	9.33
gsm2260992	1	537.3		gsm2260992	1	9.07
gsm2260996	1	649.1		gsm2260996	1	9.34
gsm2260999	1	513.2		gsm2260999	1	9
gsm2261011	1	946.3		gsm2261011	1	9.89
gsm2261018	1	1021.2		gsm2261018	1	10
gsm2261019	1	443.5		gsm2261019	1	8.79
gsm2261020	1	473.3		gsm2261020	1	8.89
gsm2261026	1	636.2		gsm2261026	1	9.31
gsm2261042	1	461.5		gsm2261042	1	8.85
gsm2261045	1	656.1		gsm2261045	1	9.36
gsm2261050	1	437.9		gsm2261050	1	8.77
gsm2261054	1	677		gsm2261054	1	9.4
gsm2261055	1	996		gsm2261055	1	9.96
gsm2261059	1	642.8		gsm2261059	1	9.33
gsm2261060	1	421		gsm2261060	1	8.72
gsm2261061	1	620.3		gsm2261061	1	9.28
gsm2261068	1	369.1		gsm2261068	1	8.53
gsm2261070	1	394		gsm2261070	1	8.62
gsm2261072	1	410.1		gsm2261072	1	8.68
gsm2261076	1	373.5		gsm2261076	1	8.54
gsm2261077	1	907.5		gsm2261077	1	9.83
gsm2261081	1	691.9		gsm2261081	1	9.43
gsm2261085	1	411.9		gsm2261085	1	8.69
gsm2261086	1	539.9		gsm2261086	1	9.08
gsm2261087	1	451.3		gsm2261087	1	8.82
gsm2261088	1	454.7		gsm2261088	1	8.83
gsm2261089	1	315.1		gsm2261089	1	8.3
gsm2261090	1	475.3		gsm2261090	1	8.89
gsm2261096	1	382.6		gsm2261096	1	8.58
gsm2261099	1	659.5		gsm2261099	1	9.37
gsm2261104	1	647.8		gsm2261104	1	9.34
gsm2261109	1	463.5		gsm2261109	1	8.86
gsm2261110	1	637.3		gsm2261110	1	9.32
gsm2261115	1	688.2		gsm2261115	1	9.43
gsm2261119	1	611.9		gsm2261119	1	9.26
gsm2261121	1	506.1		gsm2261121	1	8.98
gsm2261126	1	433.5		gsm2261126	1	8.76
gsm2261128	1	425.1		gsm2261128	1	8.73
gsm2261135	1	898.2		gsm2261135	1	9.81
gsm2261138	1	645.4		gsm2261138	1	9.33
gsm2261139	1	537.9		gsm2261139	1	9.07
gsm2261152	1	501.6		gsm2261152	1	8.97
gsm2261153	1	501.4		gsm2261153	1	8.97
gsm2261156	1	772.8		gsm2261156	1	9.59
gsm2261158	1	670.1		gsm2261158	1	9.39
gsm2261163	1	441.1		gsm2261163	1	8.78
gsm2261171	1	626		gsm2261171	1	9.29
gsm2261174	1	541.5		gsm2261174	1	9.08
gsm2261182	1	1073.1		gsm2261182	1	10.07
gsm2261187	1	353.7		gsm2261187	1	8.47
gsm2261194	1	432.2		gsm2261194	1	8.76
gsm2261197	1	652.7		gsm2261197	1	9.35
gsm2261198	1	749.4		gsm2261198	1	9.55
gsm2261207	1	531.9		gsm2261207	1	9.06
gsm2261213	1	508.4		gsm2261213	1	8.99
gsm2261214	1	966.2		gsm2261214	1	9.92
gsm2261224	1	1120.7		gsm2261224	1	10.13
gsm2261227	1	1769.1		gsm2261227	1	10.79
gsm2261232	1	439.1		gsm2261232	1	8.78
gsm2261233	1	635.9		gsm2261233	1	9.31
gsm2261247	1	556.7		gsm2261247	1	9.12
gsm2261255	1	677.1		gsm2261255	1	9.4
gsm2261257	1	1339.5		gsm2261257	1	10.39
gsm2261262	1	1047.5		gsm2261262	1	10.03
gsm2261267	1	454.4		gsm2261267	1	8.83
gsm2261272	1	972		gsm2261272	1	9.92
gsm2261273	1	528.2		gsm2261273	1	9.04
gsm2261280	1	418.7		gsm2261280	1	8.71
gsm2261289	1	516.8		gsm2261289	1	9.01
gsm2261295	1	400.6		gsm2261295	1	8.65
gsm2261296	1	468.2		gsm2261296	1	8.87
gsm2261302	1	711.8		gsm2261302	1	9.48
gsm2261303	1	761.3		gsm2261303	1	9.57
gsm2261313	1	572.5		gsm2261313	1	9.16
gsm2261317	1	588.9		gsm2261317	1	9.2
gsm2261320	1	416.8		gsm2261320	1	8.7
gsm2261321	1	1330.3		gsm2261321	1	10.38
gsm2261326	1	547		gsm2261326	1	9.1
gsm2261330	1	617.8		gsm2261330	1	9.27
gsm2261333	1	743.6		gsm2261333	1	9.54
gsm2261334	1	668.3		gsm2261334	1	9.38
gsm2261344	1	471.9		gsm2261344	1	8.88
gsm2261348	1	393.8		gsm2261348	1	8.62
gsm2261351	1	352.8		gsm2261351	1	8.46
gsm2261358	1	708.7		gsm2261358	1	9.47
gsm2261362	1	423.2		gsm2261362	1	8.73
gsm2261367	1	1423.8		gsm2261367	1	10.48
gsm2261370	1	505.2		gsm2261370	1	8.98
gsm2261373	1	611.4		gsm2261373	1	9.26
gsm2261375	1	272.1		gsm2261375	1	8.09
gsm2261378	1	659.6		gsm2261378	1	9.37
gsm2261379	1	565.5		gsm2261379	1	9.14
gsm2261384	1	561.3		gsm2261384	1	9.13
gsm2261405	1	1248.4		gsm2261405	1	10.29
gsm2261453	1	388.9		gsm2261453	1	8.6
gsm2261454	1	340.1		gsm2261454	1	8.41
gsm2261458	1	1264.5		gsm2261458	1	10.3
gsm2261460	1	658.9		gsm2261460	1	9.36
gsm2261468	1	1283.1		gsm2261468	1	10.33
gsm2261488	1	845		gsm2261488	1	9.72
gsm2261501	1	1250.3		gsm2261501	1	10.29

## Sheet: Table S4 Downregulated genes
Table S4A: Significantly differently downregulated genes after RKI-1447 1 µM in D425, compared to vehicle treatment
	baseMean	log2FoldChange	lfcSE	stat	pvalue	padj	gene_name
ENSG00000143878	843.905	-0.917177	0.074335	-12.3384	5.62458e-35	6.24497e-31	RHOB
ENSG00000117228	84.3083	-2.87867	0.256804	-11.2096	3.65858e-29	2.03106e-25	GBP1
ENSG00000136943	1775.17	-0.573034	0.0538551	-10.6403	1.93518e-26	7.16211e-23	CTSV
ENSG00000026025	3454.47	-0.427042	0.0429362	-9.94598	2.62589e-23	5.83106e-20	VIM
ENSG00000125534	613.205	-0.7549	0.08601	-8.77689	1.6806e-18	3.10994e-15	PPDPF
ENSG00000115286	1184.61	-0.681357	0.0804127	-8.47325	2.38638e-17	3.312e-14	NDUFS7
ENSG00000182095	1155.54	-0.637764	0.077704	-8.20761	2.25632e-16	2.5052e-13	TNRC18
ENSG00000063245	1915.59	-0.479785	0.0595441	-8.05764	7.7784e-16	7.85124e-13	EPN1
ENSG00000099994	2522.48	-0.446331	0.0574831	-7.76456	8.19305e-15	7.58062e-12	SUSD2
ENSG00000103326	2002.47	-0.51051	0.0669974	-7.61985	2.53975e-14	2.16915e-11	CAPN15
ENSG00000184897	1311.41	-0.550923	0.075535	-7.29361	3.01753e-13	2.39312e-10	H1FX
ENSG00000161847	965.209	-0.54809	0.0754795	-7.26144	3.83001e-13	2.83497e-10	RAVER1
ENSG00000011304	7888.5	-0.263764	0.0369927	-7.13015	1.00256e-12	6.95717e-10	PTBP1
ENSG00000130522	660.752	-0.658484	0.0930854	-7.07397	1.5056e-12	9.83332e-10	JUND
ENSG00000177606	484.635	-0.726591	0.103002	-7.05417	1.73628e-12	1.06355e-09	JUN
ENSG00000167513	978.485	-0.531081	0.076651	-6.92856	4.25148e-12	2.36021e-09	CDT1
ENSG00000162068	340.43	-0.884202	0.127892	-6.91366	4.7232e-12	2.49723e-09	NTN3
ENSG00000117984	960.008	-0.606942	0.0881041	-6.88892	5.62172e-12	2.83718e-09	CTSD
ENSG00000067082	1106.35	-0.439684	0.0644009	-6.82729	8.6531e-12	4.00314e-09	KLF6
ENSG00000095906	1337.78	-0.499957	0.0739415	-6.76152	1.36549e-11	6.0644e-09	NUBP2
ENSG00000099795	1550.67	-0.500542	0.0751724	-6.65858	2.76481e-11	1.18068e-08	NDUFB7
ENSG00000070423	1044.15	-0.512444	0.0771253	-6.64431	3.04647e-11	1.25278e-08	RNF126
ENSG00000173272	586.043	-0.654411	0.099321	-6.58885	4.43254e-11	1.75766e-08	MZT2A
ENSG00000152518	699.707	-0.496727	0.0760233	-6.53388	6.40876e-11	2.41065e-08	ZFP36L2
ENSG00000175756	1828.25	-0.413238	0.0633165	-6.52654	6.73062e-11	2.41065e-08	AURKAIP1
ENSG00000130255	11247.4	-0.257202	0.0394726	-6.51597	7.22223e-11	2.50589e-08	RPL36
ENSG00000133243	2154.34	-0.438837	0.0674211	-6.50889	7.57081e-11	2.54724e-08	BTBD2
ENSG00000108479	798.276	-0.540265	0.0838316	-6.44465	1.1587e-10	3.78385e-08	GALK1
ENSG00000128011	760.024	-0.611891	0.0963354	-6.35168	2.12982e-10	6.56873e-08	LRFN1
ENSG00000185236	1289.87	-0.432832	0.0681212	-6.35385	2.09994e-10	6.56873e-08	RAB11B
ENSG00000130511	1356.01	-0.509227	0.0803879	-6.33461	2.37936e-10	7.14002e-08	SSBP4
ENSG00000069011	680.319	-0.630235	0.1	-6.30234	2.93188e-10	8.34683e-08	PITX1
ENSG00000169100	12309.4	-0.321905	0.0510479	-6.30594	2.86453e-10	8.34683e-08	SLC25A6
ENSG00000188613	1116.74	-0.400283	0.0636279	-6.291	3.15418e-10	8.71116e-08	NANOS1
ENSG00000127564	1293.99	-0.422062	0.0682699	-6.18226	6.31907e-10	1.67049e-07	PKMYT1
ENSG00000141522	7483.34	-0.335782	0.0543996	-6.17251	6.72136e-10	1.73552e-07	ARHGDIA
ENSG00000100258	683.583	-0.482011	0.0781465	-6.16804	6.9143e-10	1.74476e-07	LMF2
ENSG00000168263	397.061	-0.607071	0.0987082	-6.15016	7.74037e-10	1.82854e-07	KCNV2
ENSG00000100300	659.582	-0.555089	0.0902037	-6.15373	7.56838e-10	1.82854e-07	TSPO
ENSG00000175221	1266.06	-0.431555	0.0701415	-6.15264	7.62036e-10	1.82854e-07	MED16
ENSG00000090006	1348.67	-0.40889	0.0668259	-6.11874	9.43188e-10	2.13719e-07	LTBP4
ENSG00000171222	303.137	-0.814885	0.133786	-6.09095	1.12244e-09	2.4925e-07	SCAND1
ENSG00000147804	578.007	-0.553699	0.0910519	-6.08113	1.19338e-09	2.59805e-07	SLC39A4
ENSG00000167526	15085.2	-0.277601	0.0459412	-6.04253	1.5172e-09	3.2395e-07	RPL13
ENSG00000011451	2338.89	-0.317716	0.0526591	-6.03345	1.60493e-09	3.36217e-07	WIZ
ENSG00000177600	17052.7	-0.262519	0.0442852	-5.92793	3.06777e-09	6.19298e-07	RPLP2
ENSG00000130479	774.124	-0.572422	0.0970664	-5.89721	3.69688e-09	7.1719e-07	MAP1S
ENSG00000008710	1520.8	-0.431437	0.0731162	-5.9007	3.6196e-09	7.1719e-07	PKD1
ENSG00000182154	677.971	-0.580936	0.0988352	-5.87782	4.15699e-09	7.82289e-07	MRPL41
ENSG00000165644	278.942	-0.745226	0.126992	-5.86829	4.40299e-09	7.89453e-07	COMTD1
ENSG00000130706	2321.67	-0.369412	0.0629526	-5.86809	4.40837e-09	7.89453e-07	ADRM1
ENSG00000277443	1879.07	-0.308528	0.0525767	-5.86815	4.40673e-09	7.89453e-07	MARCKS
ENSG00000176619	6196.11	-0.30498	0.052115	-5.85204	4.85569e-09	8.55757e-07	LMNB2
ENSG00000167671	1311.12	-0.426916	0.0732708	-5.82656	5.65832e-09	9.51884e-07	UBXN6
ENSG00000196498	2189.89	-0.387753	0.0668333	-5.80179	6.56109e-09	1.08728e-06	NCOR2
ENSG00000160284	388.364	-0.584152	0.100998	-5.7838	7.3031e-09	1.17516e-06	SPATC1L
ENSG00000178209	1709.67	-0.42318	0.0733719	-5.7676	8.04084e-09	1.25743e-06	PLEC
ENSG00000167460	4336.49	-0.234566	0.0407892	-5.75069	8.8881e-09	1.37062e-06	TPM4
ENSG00000114019	1372	-0.368058	0.0640889	-5.74292	9.3057e-09	1.41536e-06	AMOTL2
ENSG00000132819	644.912	-0.457658	0.0800455	-5.71747	1.08124e-08	1.60067e-06	RBM38
ENSG00000050820	749.416	-0.48912	0.0863821	-5.66229	1.49368e-08	2.15382e-06	BCAR1
ENSG00000109736	824.242	-0.431348	0.0770298	-5.59975	2.14656e-08	3.01687e-06	MFSD10
ENSG00000129221	1875.91	-0.282562	0.0506113	-5.58299	2.36418e-08	3.28119e-06	AIPL1
ENSG00000184216	5720	-0.26839	0.0481406	-5.57513	2.47347e-08	3.39048e-06	IRAK1
ENSG00000112787	1607.31	-0.362896	0.0652334	-5.56303	2.65128e-08	3.58989e-06	FBRSL1
ENSG00000198355	659.531	-0.457529	0.0825208	-5.54441	2.94945e-08	3.94552e-06	PIM3
ENSG00000067560	10553.2	-0.206606	0.0372799	-5.54202	2.99009e-08	3.95226e-06	RHOA
ENSG00000133275	2228.38	-0.359021	0.0648089	-5.53968	3.03023e-08	3.9582e-06	CSNK1G2
ENSG00000106009	1400.6	-0.383625	0.0694398	-5.52457	3.303e-08	4.16741e-06	BRAT1
ENSG00000104897	2274.96	-0.337421	0.0610608	-5.52598	3.27647e-08	4.16741e-06	SF3A2
ENSG00000198830	5302.21	-0.283162	0.0513368	-5.51577	3.47264e-08	4.28408e-06	HMGN2
ENSG00000185049	1034.55	-0.383613	0.0698634	-5.49091	3.99879e-08	4.87897e-06	NELFA
ENSG00000149823	1682.67	-0.34488	0.0628445	-5.48783	4.06902e-08	4.91069e-06	VPS51
ENSG00000170324	812.067	-0.393874	0.0718709	-5.4803	4.24605e-08	5.06924e-06	FRMPD2
ENSG00000213347	282.563	-0.626956	0.114445	-5.47824	4.2957e-08	5.07395e-06	MXD3
ENSG00000088247	10234	-0.228051	0.0417295	-5.46497	4.62976e-08	5.41097e-06	KHSRP
ENSG00000023191	2448.06	-0.262569	0.0483724	-5.42808	5.6964e-08	6.58824e-06	RNH1
ENSG00000133112	27962.5	-0.187014	0.034522	-5.41725	6.05223e-08	6.92762e-06	TPT1
ENSG00000108840	2402.24	-0.310662	0.057374	-5.41469	6.13955e-08	6.95586e-06	HDAC5
ENSG00000088256	1793.67	-0.347198	0.064219	-5.40647	6.42787e-08	7.20895e-06	GNA11
ENSG00000126934	2711.62	-0.309553	0.0572813	-5.40409	6.51393e-08	7.23242e-06	MAP2K2
ENSG00000092820	6006.42	-0.214721	0.0400301	-5.36399	8.14036e-08	8.77499e-06	EZR
ENSG00000134308	8046.69	-0.210463	0.0393697	-5.34581	9.00144e-08	9.60991e-06	YWHAQ
ENSG00000165175	3211.03	-0.257802	0.0483914	-5.32743	9.96094e-08	1.0533e-05	MID1IP1
ENSG00000196961	1905.1	-0.284822	0.0535245	-5.32133	1.0301e-07	1.07899e-05	AP2A1
ENSG00000159692	2234.45	-0.302166	0.0568513	-5.31502	1.06647e-07	1.09639e-05	CTBP1
ENSG00000177045	672.115	-0.446443	0.0845	-5.28334	1.26847e-07	1.29209e-05	SIX5
ENSG00000071564	4997.99	-0.303136	0.0574348	-5.27792	1.30662e-07	1.31885e-05	TCF3
ENSG00000142409	522.769	-0.514397	0.0974955	-5.27611	1.31957e-07	1.31993e-05	ZNF787
ENSG00000119669	494.55	-0.514372	0.097564	-5.27215	1.34838e-07	1.3367e-05	IRF2BPL
ENSG00000159840	1076.68	-0.335023	0.0638019	-5.25099	1.51286e-07	1.46063e-05	ZYX
ENSG00000074071	2208.85	-0.330682	0.0629652	-5.25183	1.50597e-07	1.46063e-05	MRPS34
ENSG00000137818	24978.2	-0.227579	0.0433307	-5.25215	1.50337e-07	1.46063e-05	RPLP1
ENSG00000120885	2746.04	-0.253709	0.0483445	-5.24794	1.53812e-07	1.47222e-05	CLU
ENSG00000198931	4410.18	-0.268162	0.0512038	-5.23715	1.63079e-07	1.54758e-05	APRT
ENSG00000145247	1191.89	-0.318475	0.0611837	-5.20523	1.93759e-07	1.82314e-05	OCIAD2
ENSG00000186603	1605.26	-0.301886	0.0580216	-5.20299	1.96112e-07	1.82977e-05	HPDL
ENSG00000058453	2436.86	-0.30667	0.0590868	-5.19017	2.10108e-07	1.93822e-05	CROCC
ENSG00000126461	1687.36	-0.350203	0.0675462	-5.18465	2.16421e-07	1.9696e-05	SCAF1
ENSG00000162244	9067.61	-0.22587	0.0438171	-5.15482	2.53868e-07	2.29162e-05	RPL29
ENSG00000268089	2355.31	-0.256373	0.0498564	-5.14222	2.71507e-07	2.43108e-05	GABRQ
ENSG00000073910	89.1452	-1.05399	0.205219	-5.13594	2.80738e-07	2.49363e-05	FRY
ENSG00000198816	537.998	-0.560835	0.109309	-5.13074	2.88602e-07	2.54313e-05	ZNF358
ENSG00000133265	1094.69	-0.356079	0.0697106	-5.10796	3.25655e-07	2.80641e-05	HSPBP1
ENSG00000211450	497.524	-0.553262	0.108365	-5.10553	3.29872e-07	2.81367e-05	SELENOH
ENSG00000240972	771.753	-0.37417	0.0733045	-5.10433	3.31974e-07	2.81367e-05	MIF
ENSG00000129932	361.497	-0.553912	0.108612	-5.09991	3.39812e-07	2.85196e-05	DOHH
ENSG00000119333	1671.87	-0.328278	0.0643822	-5.0989	3.41629e-07	2.85196e-05	WDR34
ENSG00000100726	1329.15	-0.369099	0.0726969	-5.07723	3.82981e-07	3.17332e-05	TELO2
ENSG00000165804	523.76	-0.498241	0.0983152	-5.06779	4.02469e-07	3.28574e-05	ZNF219
ENSG00000064932	647.543	-0.453057	0.0894265	-5.06625	4.0572e-07	3.28811e-05	SBNO2
ENSG00000126254	1315.93	-0.359414	0.0709907	-5.06284	4.13054e-07	3.32329e-05	RBM42
ENSG00000136295	1230.75	-0.370418	0.0732666	-5.05575	4.28697e-07	3.37576e-05	TTYH3
ENSG00000197785	1673.11	-0.353422	0.0701693	-5.0367	4.73633e-07	3.66533e-05	ATAD3A
ENSG00000110717	1666.36	-0.288587	0.0573048	-5.03599	4.75374e-07	3.66533e-05	NDUFS8
ENSG00000167969	1157.67	-0.383225	0.0763309	-5.02057	5.1518e-07	3.94485e-05	ECI1
ENSG00000183751	1674.62	-0.317038	0.0632793	-5.01013	5.43937e-07	4.13653e-05	TBL3
ENSG00000185347	270.046	-0.569186	0.114402	-4.97533	6.51374e-07	4.88663e-05	TEDC1
ENSG00000123143	3302.72	-0.270635	0.054419	-4.97317	6.58679e-07	4.90826e-05	PKN1
ENSG00000130751	174.976	-0.729516	0.146888	-4.96648	6.81783e-07	5.01313e-05	NPAS1
ENSG00000160256	437.51	-0.479391	0.0966032	-4.96247	6.96013e-07	5.0841e-05	FAM207A
ENSG00000106153	5114.11	-0.256495	0.0517454	-4.95687	7.16381e-07	5.19868e-05	CHCHD2
ENSG00000090013	429.254	-0.514668	0.103933	-4.95193	7.34824e-07	5.29789e-05	BLVRB
ENSG00000173898	4732.53	-0.267258	0.0539897	-4.95016	7.41538e-07	5.3118e-05	SPTBN2
ENSG00000233927	7915.04	-0.252675	0.051113	-4.94345	7.6753e-07	5.46275e-05	RPS28
ENSG00000276043	875.324	-0.365383	0.0739991	-4.93767	7.90623e-07	5.59126e-05	UHRF1
ENSG00000177548	203.871	-0.664683	0.135468	-4.90656	9.26884e-07	6.42161e-05	RABEP2
ENSG00000125912	3900.95	-0.290206	0.0592374	-4.89904	9.63085e-07	6.6007e-05	NCLN
ENSG00000166166	701.774	-0.381977	0.0781478	-4.88788	1.0193e-06	6.94312e-05	TRMT61A
ENSG00000181409	211.939	-0.694874	0.142484	-4.87686	1.07788e-06	7.2974e-05	AATK
ENSG00000125652	289.805	-0.604103	0.124667	-4.84575	1.26134e-06	8.43654e-05	ALKBH7
ENSG00000172354	2294.9	-0.241462	0.049914	-4.83756	1.31443e-06	8.73896e-05	GNB2
ENSG00000151615	921.399	-0.325128	0.0674354	-4.82133	1.42605e-06	9.42468e-05	POU4F2
ENSG00000159069	985.747	-0.389553	0.0808721	-4.8169	1.45806e-06	9.566e-05	FBXW5
ENSG00000177733	5722.57	-0.20038	0.0416275	-4.81365	1.48195e-06	9.62227e-05	HNRNPA0
ENSG00000198517	371.899	-0.482695	0.100608	-4.79779	1.60426e-06	0.00010296	MAFK
ENSG00000171475	3456.9	-0.216166	0.0452661	-4.77546	1.79301e-06	0.000113759	WIPF2
ENSG00000101335	59.7967	-1.207	0.252945	-4.77181	1.82578e-06	0.000114529	MYL9
ENSG00000123240	229.523	-0.612164	0.128277	-4.77219	1.82236e-06	0.000114529	OPTN
ENSG00000173581	522.562	-0.419987	0.0882375	-4.75973	1.93849e-06	0.000120241	CCDC106
ENSG00000167543	1528.39	-0.300183	0.0631718	-4.75185	2.01567e-06	0.000124087	TP53I13
ENSG00000125656	1433.17	-0.286497	0.0603144	-4.75006	2.03353e-06	0.000124087	CLPP
ENSG00000173621	399.961	-0.527381	0.111284	-4.73904	2.14738e-06	0.000129578	LRFN4
ENSG00000171223	215.483	-0.652191	0.137859	-4.73086	2.2357e-06	0.000132523	JUNB
ENSG00000105669	1540.53	-0.346072	0.0731635	-4.73011	2.24393e-06	0.000132523	COPE
ENSG00000130312	846.203	-0.415973	0.0879979	-4.72708	2.27769e-06	0.000133805	MRPL34
ENSG00000196576	1204.66	-0.306344	0.0648348	-4.725	2.3012e-06	0.000134475	PLXNB2
ENSG00000002330	448.004	-0.470272	0.0998482	-4.70987	2.47875e-06	0.000143341	BAD
ENSG00000229117	1657.63	-0.284938	0.060516	-4.70848	2.4957e-06	0.000143574	RPL41
ENSG00000173638	1862.19	-0.300271	0.0637969	-4.70668	2.51784e-06	0.000144101	SLC19A1
ENSG00000182087	3313	-0.293601	0.0624901	-4.69835	2.62268e-06	0.000148569	TMEM259
ENSG00000184967	854.558	-0.381826	0.0816414	-4.67687	2.91289e-06	0.000162522	NOC4L
ENSG00000146540	1010.82	-0.388631	0.083268	-4.66723	3.05283e-06	0.0001678	C7orf50
ENSG00000167674	1575.65	-0.343161	0.07352	-4.66759	3.04756e-06	0.0001678	HDGFL2
ENSG00000137166	1341.5	-0.273062	0.0586185	-4.65829	3.18842e-06	0.000173534	FOXP4
ENSG00000107281	903.064	-0.340855	0.0731914	-4.65704	3.20783e-06	0.000173739	NPDC1
ENSG00000161677	161.797	-0.719329	0.154502	-4.65581	3.22716e-06	0.000173938	JOSD2
ENSG00000247596	435.761	-0.500878	0.107917	-4.64131	3.4621e-06	0.000184806	TWF2
ENSG00000179271	1434.78	-0.302116	0.0651738	-4.63554	3.56003e-06	0.000189125	GADD45GIP1
ENSG00000103024	332.787	-0.610494	0.131844	-4.63042	3.64919e-06	0.000192811	NME3
ENSG00000186193	1174.16	-0.350831	0.0757803	-4.62958	3.66416e-06	0.000192811	SAPCD2
ENSG00000170638	1173.05	-0.353755	0.0766301	-4.6164	3.9046e-06	0.000202583	TRABD
ENSG00000132613	2129.45	-0.28113	0.0610923	-4.60172	4.19024e-06	0.00021539	MTSS1L
ENSG00000162032	296.679	-0.513095	0.111672	-4.59465	4.33485e-06	0.000221797	SPSB3
ENSG00000105373	3173.65	-0.491645	0.107177	-4.58721	4.49198e-06	0.000227737	NOP53
ENSG00000157514	239.578	-0.567754	0.124138	-4.57359	4.79444e-06	0.000240872	TSC22D3
ENSG00000227877	370.962	-0.452933	0.0991824	-4.56667	4.95545e-06	0.000247839	MRLN
ENSG00000152082	692.113	-0.782235	0.171433	-4.56292	5.04471e-06	0.000251172	MZT2B
ENSG00000127663	1530.02	-0.27058	0.0593343	-4.56027	5.10884e-06	0.00025323	KDM4B
ENSG00000066735	106.674	-0.883787	0.193989	-4.55586	5.21708e-06	0.000255768	KIF26A
ENSG00000071655	2202.44	-0.534652	0.117367	-4.55538	5.22915e-06	0.000255768	MBD3
ENSG00000188486	2082.44	-0.637586	0.140172	-4.54858	5.40087e-06	0.00026186	H2AFX
ENSG00000185340	362.226	-0.488022	0.107427	-4.54284	5.55011e-06	0.000266766	GAS2L1
ENSG00000214063	189.071	-0.700158	0.15438	-4.5353	5.75211e-06	0.000275283	TSPAN4
ENSG00000108557	2057.05	-0.298634	0.0658747	-4.53336	5.8052e-06	0.000276631	RAI1
ENSG00000183889	190.009	-0.724731	0.160062	-4.52782	5.95966e-06	0.000279199	AC138969,1
ENSG00000178605	1162.91	-0.334533	0.0738666	-4.52888	5.9297e-06	0.000279199	GTPBP6
ENSG00000104973	1439.89	-0.275525	0.0608249	-4.52981	5.90377e-06	0.000279199	MED25
ENSG00000169683	969.999	-0.310069	0.0686275	-4.51815	6.23823e-06	0.000291021	LRRC45
ENSG00000112378	1696.28	-0.239347	0.0530642	-4.51052	6.4669e-06	0.000300427	PERP
ENSG00000170892	1139.26	-0.291689	0.0648999	-4.49445	6.97506e-06	0.000321345	TSEN34
ENSG00000141933	77.0201	-1.20754	0.268958	-4.4897	7.13248e-06	0.000324557	TPGS1
ENSG00000126464	931.683	-0.336662	0.074973	-4.49044	7.10749e-06	0.000324557	PRR12
ENSG00000112667	1247.73	-0.363737	0.081141	-4.48278	7.36786e-06	0.000333899	DNPH1
ENSG00000130669	745.593	-0.40986	0.0915676	-4.47604	7.60417e-06	0.000343208	PAK4
ENSG00000185187	182.654	-0.695855	0.155787	-4.46672	7.94267e-06	0.000354883	SIGIRR
ENSG00000144485	2191.87	-0.50076	0.11212	-4.46629	7.95874e-06	0.000354883	HES6
ENSG00000060491	639.55	-0.353389	0.0791443	-4.46512	8.00223e-06	0.000355395	OGFR
ENSG00000178814	308.398	-0.513294	0.115245	-4.45393	8.43128e-06	0.000371478	OPLAH
ENSG00000141577	422.153	-0.434077	0.0975038	-4.4519	8.51126e-06	0.00037352	CEP131
ENSG00000131899	1895.22	-0.283356	0.0638824	-4.43559	9.18198e-06	0.000398233	LLGL1
ENSG00000196365	7079.65	-0.198352	0.0447922	-4.42828	9.49862e-06	0.000408772	LONP1
ENSG00000167900	1853.88	-0.303785	0.0688395	-4.41294	1.01977e-05	0.000437163	TK1
ENSG00000170684	157.066	-0.661829	0.150621	-4.39399	1.11286e-05	0.000475236	ZNF296
ENSG00000100243	1635.34	-0.263167	0.0599959	-4.38641	1.15236e-05	0.000490216	CYB5R3
ENSG00000161036	745.113	-0.390676	0.0891473	-4.38236	1.174e-05	0.000497514	LRWD1
ENSG00000102858	1327.11	-0.257298	0.0587282	-4.38117	1.18045e-05	0.000498173	MGRN1
ENSG00000101255	1382.41	-0.272239	0.0621662	-4.37921	1.19109e-05	0.000499045	TRIB3
ENSG00000142156	1296.58	-0.342021	0.0781722	-4.37523	1.21306e-05	0.000502937	COL6A1
ENSG00000064666	1136.18	-0.291556	0.0666403	-4.37506	1.21397e-05	0.000502937	CNN2
ENSG00000076924	2215.09	-0.23007	0.0525761	-4.37594	1.20911e-05	0.000502937	XAB2
ENSG00000147799	378.672	-0.46959	0.107443	-4.3706	1.23907e-05	0.000507653	ARHGAP39
ENSG00000205356	1560.74	-0.258457	0.0592717	-4.36054	1.29743e-05	0.000529597	TECPR1
ENSG00000164638	2927.36	-0.223105	0.0511739	-4.35974	1.30217e-05	0.000529597	SLC29A4
ENSG00000079432	1479.72	-0.260787	0.060079	-4.34073	1.42012e-05	0.000575458	CIC
ENSG00000007520	853.692	-0.323509	0.0746025	-4.33644	1.44811e-05	0.000583286	TSR3
ENSG00000105671	2160.69	-0.247462	0.0570794	-4.3354	1.45498e-05	0.000583286	DDX49
ENSG00000169696	895.691	-0.321899	0.07452	-4.31963	1.56288e-05	0.000624197	ASPSCR1
ENSG00000176641	95.5797	-0.818594	0.189993	-4.30855	1.64332e-05	0.000649315	RNF152
ENSG00000185122	6170.52	-0.207597	0.0481745	-4.30926	1.638e-05	0.000649315	HSF1
ENSG00000099624	1765.35	-0.563498	0.13112	-4.29759	1.72665e-05	0.000677419	ATP5F1D
ENSG00000185803	1636.64	-0.285802	0.0665403	-4.29517	1.74556e-05	0.000682428	SLC52A2
ENSG00000105364	3010.72	-0.242855	0.0566269	-4.28868	1.79742e-05	0.000700236	MRPL4
ENSG00000160113	1005.24	-0.375237	0.0877949	-4.27402	1.91979e-05	0.000742696	NR2F6
ENSG00000115310	6112.8	-0.171094	0.0400757	-4.26927	1.96115e-05	0.00075345	RTN4
ENSG00000167434	3187.44	-0.182277	0.0427855	-4.26025	2.04194e-05	0.000781781	CA4
ENSG00000184990	968.067	-0.364949	0.0858378	-4.25161	2.12238e-05	0.000807012	SIVA1
ENSG00000129152	133.406	-0.725055	0.17061	-4.24979	2.13972e-05	0.000808073	MYOD1
ENSG00000065054	442.883	-0.432015	0.101768	-4.24511	2.18485e-05	0.00082232	SLC9A3R2
ENSG00000181588	238.773	-0.654121	0.154206	-4.24186	2.21676e-05	0.000828711	MEX3D
ENSG00000071127	3799.07	-0.183139	0.0432071	-4.23863	2.24889e-05	0.000837548	WDR1
ENSG00000204922	827.418	-0.397106	0.0937411	-4.2362	2.27335e-05	0.000841366	UQCC3
ENSG00000255302	2439.59	-0.223189	0.052728	-4.23284	2.30755e-05	0.000851188	EID1
ENSG00000109436	1526.56	-0.234791	0.055623	-4.22111	2.43102e-05	0.000890814	TBC1D9
ENSG00000174886	614.843	-0.373405	0.0885881	-4.21507	2.497e-05	0.00091198	NDUFA11
ENSG00000131747	22607	-0.144982	0.0345357	-4.19803	2.69242e-05	0.00096744	TOP2A
ENSG00000155034	270.606	-0.495665	0.118151	-4.19518	2.72655e-05	0.000976545	FBXL18
ENSG00000185950	118.535	-0.726934	0.173558	-4.18843	2.8089e-05	0.00100281	IRS2
ENSG00000177169	1140.51	-0.297703	0.0711451	-4.18445	2.8586e-05	0.00101728	ULK1
ENSG00000062822	1752.69	-0.288691	0.0690205	-4.18268	2.88095e-05	0.00102195	POLD1
ENSG00000099800	2810.9	-0.248526	0.0595389	-4.17418	2.9906e-05	0.00105747	TIMM13
ENSG00000079313	904.365	-0.324965	0.077892	-4.172	3.01939e-05	0.0010609	REXO1
ENSG00000109805	2326.13	-0.210777	0.0505175	-4.17237	3.01452e-05	0.0010609	NCAPG
ENSG00000163492	1530.24	-0.223565	0.0536103	-4.17019	3.04342e-05	0.00106596	CCDC141
ENSG00000105325	1269.11	-0.274633	0.0658756	-4.16897	3.05984e-05	0.00106835	FZR1
ENSG00000185818	1004.06	-0.306739	0.0736886	-4.16263	3.14597e-05	0.00109498	NAT8L
ENSG00000160410	1157.4	-0.266204	0.0640314	-4.1574	3.21891e-05	0.00111686	SHKBP1
ENSG00000161618	829.996	-0.672978	0.16204	-4.15315	3.27933e-05	0.00113428	ALDH16A1
ENSG00000070047	1431.92	-0.293151	0.070634	-4.15028	3.32071e-05	0.00114148	PHRF1
ENSG00000130749	1120.52	-0.311982	0.0752754	-4.14454	3.40495e-05	0.00116683	ZC3H4
ENSG00000107872	266.779	-0.518304	0.125113	-4.14268	3.43278e-05	0.00117274	FBXL15
ENSG00000125995	925.879	-0.316874	0.0766234	-4.13547	3.54229e-05	0.00120644	ROMO1
ENSG00000127399	1217.22	-0.308987	0.074809	-4.13035	3.62211e-05	0.00122611	LRRC61
ENSG00000071889	823.042	-0.301192	0.0731667	-4.11652	3.84632e-05	0.00129411	FAM3A
ENSG00000132361	3695.66	-0.205799	0.0500991	-4.10782	3.99403e-05	0.00133571	CLUH
ENSG00000128309	917.504	-0.286933	0.0702496	-4.08448	4.41752e-05	0.00146849	MPST
ENSG00000162585	445.103	-0.443024	0.108573	-4.08041	4.49569e-05	0.00149002	FAAP20
ENSG00000103253	195.839	-0.596714	0.146638	-4.0693	4.71539e-05	0.00154994	HAGHL
ENSG00000073350	983.656	-0.268567	0.0660006	-4.06916	4.71837e-05	0.00154994	LLGL2
ENSG00000160949	2833.11	-0.238294	0.0586198	-4.06509	4.80148e-05	0.0015701	TONSL
ENSG00000177542	1996.69	-0.240292	0.059375	-4.04702	5.18738e-05	0.00168902	SLC25A22
ENSG00000105655	383.527	-0.418316	0.103464	-4.04312	5.27438e-05	0.00171232	ISYNA1
ENSG00000100241	3128.01	-0.244001	0.0603617	-4.04231	5.29271e-05	0.00171326	SBF1
ENSG00000169439	3948.17	-0.186543	0.0462038	-4.03741	5.40452e-05	0.00174437	SDC2
ENSG00000169136	459.091	-0.366093	0.0907915	-4.03224	5.52484e-05	0.00177804	ATF5
ENSG00000141959	1862.25	-0.257188	0.0638744	-4.02647	5.66212e-05	0.00181172	PFKL
ENSG00000090447	1136.3	-0.266915	0.0664648	-4.01588	5.92239e-05	0.00187875	TFAP4
ENSG00000179041	1254.44	-0.259326	0.0645697	-4.01623	5.91375e-05	0.00187875	RRS1
ENSG00000160360	752.723	-0.309332	0.0771191	-4.01109	6.04387e-05	0.00190639	GPSM1
ENSG00000130382	3055.9	-0.179562	0.0447865	-4.0093	6.08986e-05	0.00191071	MLLT1
ENSG00000196169	232.714	-0.500005	0.124784	-4.00696	6.15055e-05	0.00191423	KIF19
ENSG00000184281	626.96	-0.345492	0.0862407	-4.00613	6.17216e-05	0.00191423	TSSC4
ENSG00000156802	5107.6	-0.170387	0.0426468	-3.9953	6.46135e-05	0.00199279	ATAD2
ENSG00000105245	837.107	-0.289969	0.0726331	-3.99224	6.5451e-05	0.00199643	NUMBL
ENSG00000104765	1163.87	-0.258726	0.0647812	-3.99385	6.50099e-05	0.00199643	BNIP3L
ENSG00000094804	6182.46	-0.139648	0.0349747	-3.99285	6.52846e-05	0.00199643	CDC6
ENSG00000090316	1689.97	-0.224725	0.0564206	-3.98302	6.80439e-05	0.00206984	MAEA
ENSG00000099904	1380.1	-0.260093	0.0653209	-3.98177	6.8405e-05	0.00207514	ZDHHC8
ENSG00000104886	2051.86	-0.219089	0.0550413	-3.98044	6.87887e-05	0.00208109	PLEKHJ1
ENSG00000131591	251.904	-0.497613	0.12505	-3.97932	6.91118e-05	0.00208518	C1orf159
ENSG00000165410	886.314	-0.300679	0.0756141	-3.97649	6.99387e-05	0.00210442	CFL2
ENSG00000160087	1238.59	-0.245466	0.0618356	-3.96966	7.19756e-05	0.00214824	UBE2J2
ENSG00000171813	157.1	-0.639169	0.16115	-3.96629	7.30007e-05	0.00216718	PWWP2B
ENSG00000173327	776.11	-0.30281	0.0764409	-3.96136	7.45233e-05	0.00220649	MAP3K11
ENSG00000131508	1769.34	-0.207046	0.0523057	-3.95838	7.54587e-05	0.00222824	UBE2D2
ENSG00000130313	776.74	-0.29355	0.0741746	-3.95756	7.57206e-05	0.00223004	PGLS
ENSG00000120896	794.747	-0.309171	0.078221	-3.95254	7.73272e-05	0.00226626	SORBS3
ENSG00000183638	980.403	-0.262833	0.0666344	-3.94441	7.99961e-05	0.00233736	RP1L1
ENSG00000183048	551.119	-0.336779	0.085464	-3.9406	8.12777e-05	0.00236857	SLC25A10
ENSG00000131584	2059.49	-0.20621	0.0523914	-3.93595	8.2868e-05	0.0024086	ACAP3
ENSG00000158828	1086.06	-0.278735	0.0710652	-3.92225	8.77269e-05	0.00253654	PINK1
ENSG00000075618	573.297	-0.374356	0.0954969	-3.92009	8.85167e-05	0.00254001	FSCN1
ENSG00000129968	647.789	-0.336492	0.085839	-3.92004	8.85331e-05	0.00254001	ABHD17A
ENSG00000225663	1149.03	-0.314083	0.0803025	-3.91125	9.18184e-05	0.00262072	MCRIP1
ENSG00000002834	3085.75	-0.192327	0.0495508	-3.88141	0.000103853	0.00293405	LASP1
ENSG00000108551	867.975	-0.298266	0.0768671	-3.88028	0.000104334	0.00294016	RASD1
ENSG00000145912	3742.41	-0.178059	0.0459234	-3.87731	0.000105619	0.00296132	NHP2
ENSG00000160991	1370.67	-0.241291	0.0622586	-3.87563	0.000106348	0.00297425	ORAI2
ENSG00000049449	3908.69	-0.206884	0.0534129	-3.87331	0.000107369	0.00299527	RCN1
ENSG00000184009	35720.1	-0.143184	0.0369979	-3.87007	0.000108802	0.00302765	ACTG1
ENSG00000204525	272.156	-0.467189	0.120779	-3.86815	0.000109665	0.00304403	HLA-C
ENSG00000085872	3222.66	-0.196142	0.0508463	-3.85755	0.00011453	0.00316326	CHERP
ENSG00000140691	231.516	-0.495759	0.128776	-3.84977	0.000118229	0.00321773	ARMC5
ENSG00000182196	2129.42	-0.22079	0.057352	-3.84974	0.000118241	0.00321773	ARL6IP4
ENSG00000071626	5190.12	-0.154467	0.0401095	-3.85114	0.000117571	0.00321773	DAZAP1
ENSG00000167612	298.557	-0.414829	0.107794	-3.84833	0.000118924	0.0032284	ANKRD33
ENSG00000092964	1536.62	-0.2093	0.0545023	-3.8402	0.000122937	0.00332108	DPYSL2
ENSG00000143774	1693.92	-0.247986	0.0646036	-3.83858	0.00012375	0.00333494	GUK1
ENSG00000167967	769.965	-0.342036	0.0893695	-3.82721	0.000129604	0.00345913	E4F1
ENSG00000141994	1407.87	-0.23543	0.0617622	-3.81188	0.000137911	0.00361139	DUS3L
ENSG00000203485	490.973	-0.381877	0.100261	-3.80884	0.000139619	0.0036475	INF2
ENSG00000156860	1236.84	-0.246387	0.0648761	-3.7978	0.000145984	0.00377297	FBRS
ENSG00000125970	3506.14	-0.196484	0.0517455	-3.79713	0.00014638	0.00377297	RALY
ENSG00000111678	613.666	-0.347117	0.0918177	-3.78051	0.00015651	0.00400399	C12orf57
ENSG00000163694	3813.35	-0.202035	0.0534897	-3.77708	0.000158676	0.00404078	RBM47
ENSG00000185504	1746.88	-0.259081	0.0686803	-3.77228	0.000161762	0.00409573	FAAP100
ENSG00000118046	1195.13	-0.244114	0.0647269	-3.77144	0.000162309	0.00409573	STK11
ENSG00000179010	7129.39	-0.129789	0.0344112	-3.77171	0.000162132	0.00409573	MRFAP1
ENSG00000175040	144.654	-0.614931	0.163142	-3.76929	0.00016371	0.00412171	CHST2
ENSG00000104969	4906.15	-0.215989	0.0573429	-3.76662	0.00016547	0.0041472	SGTA
ENSG00000160972	611.696	-0.341738	0.0907415	-3.76606	0.000165847	0.00414729	PPP1R16A
ENSG00000197982	491.542	-0.334256	0.0889057	-3.75967	0.000170136	0.00424498	C1orf122
ENSG00000184916	507.018	-0.408509	0.108762	-3.75599	0.000172655	0.00428857	JAG2
ENSG00000137193	172.721	-0.528736	0.141305	-3.74181	0.000182703	0.00447804	PIM1
ENSG00000168061	424.382	-0.386816	0.103373	-3.74195	0.000182596	0.00447804	SAC3D1
ENSG00000117394	2811.12	-0.172961	0.0462133	-3.74266	0.00018208	0.00447804	SLC2A1
ENSG00000105404	196.36	-0.517127	0.138333	-3.73827	0.000185294	0.00453155	RABAC1
ENSG00000177666	613.17	-0.303039	0.0811458	-3.7345	0.00018809	0.0045898	PNPLA2
ENSG00000184203	873.342	-0.261736	0.0702327	-3.7267	0.000194003	0.00471338	PPP1R2
ENSG00000178896	1190.03	-0.258852	0.0696176	-3.7182	0.000200647	0.00485356	EXOSC4
ENSG00000162066	576.632	-0.306231	0.0825292	-3.71058	0.000206786	0.00496959	AMDHD2
ENSG00000148362	621.971	-0.365697	0.0985986	-3.70895	0.000208124	0.00499094	PAXX
ENSG00000173141	935.25	-0.271511	0.073273	-3.70548	0.000210991	0.00504879	MRPL57
ENSG00000127220	327.946	-0.430677	0.116253	-3.70465	0.00021168	0.00505436	ABHD8
ENSG00000133315	444.24	-0.373329	0.101024	-3.69545	0.000219499	0.00520748	MACROD1
ENSG00000127445	1547.3	-0.248822	0.0673254	-3.69581	0.000219189	0.00520748	PIN1
ENSG00000123064	2781.57	-0.230864	0.0624621	-3.69607	0.000218964	0.00520748	DDX54
ENSG00000129911	1117.2	-0.271442	0.0735688	-3.68963	0.000224583	0.00531672	KLF16
ENSG00000103152	342.857	-0.390943	0.106093	-3.68492	0.000228773	0.00540441	MPG
ENSG00000097021	1599.62	-0.225963	0.061435	-3.67808	0.000234993	0.00552782	ACOT7
ENSG00000145494	1407.85	-0.213807	0.0582294	-3.6718	0.000240845	0.00565348	NDUFS6
ENSG00000123472	983.04	-0.235706	0.0642247	-3.67002	0.00024253	0.00568103	ATPAF1
ENSG00000116183	341.586	-0.386575	0.105498	-3.66428	0.000248032	0.00577537	PAPPA2
ENSG00000228300	478.794	-0.350209	0.0957577	-3.65724	0.000254948	0.00592089	C19orf24
ENSG00000130748	157.359	-0.573977	0.157052	-3.6547	0.000257483	0.00594352	TMEM160
ENSG00000127586	1455.03	-0.250702	0.0685876	-3.65521	0.000256975	0.00594352	CHTF18
ENSG00000214022	3523.95	-0.20499	0.0561913	-3.64808	0.00026421	0.00607355	REPIN1
ENSG00000116717	703.048	-0.28489	0.0782147	-3.6424	0.000270105	0.00618346	GADD45A
ENSG00000076826	457.132	-0.364297	0.100093	-3.6396	0.000273064	0.00623448	CAMSAP3
ENSG00000090932	781.434	-0.308253	0.0847146	-3.63872	0.000273999	0.00623448	DLL3
ENSG00000099821	2202.37	-0.229084	0.0629577	-3.6387	0.000274019	0.00623448	POLRMT
ENSG00000105298	962.371	-0.296581	0.0815569	-3.63649	0.000276376	0.00627525	CACTIN
ENSG00000175582	2820.76	-0.16191	0.0445385	-3.63527	0.000277687	0.00629217	RAB6A
ENSG00000180694	1868.71	-0.19054	0.0524602	-3.63209	0.000281139	0.00634449	TMEM64
ENSG00000125901	1431.08	-0.255261	0.0703355	-3.62919	0.000284315	0.00640314	MRPS26
ENSG00000145358	802.935	-0.283836	0.078291	-3.6254	0.000288517	0.00648462	DDIT4L
ENSG00000153048	644.184	-0.294088	0.0811392	-3.62449	0.000289534	0.00649433	CARHSP1
ENSG00000107816	718.449	-0.273555	0.0755701	-3.61989	0.000294727	0.00658421	LZTS2
ENSG00000100234	3448.83	-0.173145	0.0478982	-3.61484	0.00030053	0.00670038	TIMP3
ENSG00000153904	1916.57	-0.182178	0.050482	-3.60877	0.000307648	0.00683163	DDAH1
ENSG00000112773	567.528	-0.296309	0.0822125	-3.60419	0.000313132	0.00693953	TENT5A
ENSG00000261221	207.8	-0.561281	0.156033	-3.59719	0.000321673	0.00710888	ZNF865
ENSG00000188807	1201.29	-0.236972	0.0658921	-3.59637	0.000322694	0.00710888	TMEM201
ENSG00000169925	1550.6	-0.203534	0.0566186	-3.59482	0.000324614	0.00713701	BRD3
ENSG00000171159	257.609	-0.452161	0.125839	-3.59316	0.000326686	0.00715424	C9orf16
ENSG00000080824	59145.2	-0.104062	0.0289602	-3.59328	0.000326539	0.00715424	HSP90AA1
ENSG00000117450	27411.8	-0.106712	0.0297738	-3.58409	0.000338256	0.00737849	PRDX1
ENSG00000130332	1617.75	-0.229775	0.0641652	-3.58099	0.000342289	0.00745183	LSM7
ENSG00000141759	3306.09	-0.16467	0.0460209	-3.57815	0.000346036	0.00750399	TXNL4A
ENSG00000104738	9651.68	-0.117175	0.0327457	-3.57833	0.000345799	0.00750399	MCM4
ENSG00000143067	452.035	-0.322464	0.0901586	-3.57663	0.000348048	0.00753289	ZNF697
ENSG00000174276	174.043	-0.601329	0.168356	-3.57176	0.000354592	0.00764472	ZNHIT2
ENSG00000065268	1067.59	-0.495735	0.138894	-3.56918	0.000358105	0.0077055	WDR18
ENSG00000180900	5623.3	-0.464254	0.130241	-3.56459	0.000364429	0.00782642	SCRIB
ENSG00000124767	7522.01	-0.162704	0.045676	-3.56213	0.00036786	0.00786966	GLO1
ENSG00000132475	12989.6	-0.11485	0.0322603	-3.5601	0.00037072	0.00791558	H3F3B
ENSG00000099804	1645.47	-0.225439	0.0633773	-3.55709	0.000374987	0.00799133	CDC34
ENSG00000059122	886.878	-0.250435	0.0704816	-3.5532	0.000380572	0.00808273	FLYWCH1
ENSG00000099783	9358.08	-0.140951	0.0396722	-3.55289	0.000381017	0.00808273	HNRNPM
ENSG00000224051	204.779	-0.489205	0.138088	-3.5427	0.000396053	0.00834417	CPTP
ENSG00000213445	377.485	-0.363395	0.102625	-3.541	0.000398615	0.00838224	SIPA1
ENSG00000142634	678.92	-0.312566	0.0884125	-3.53531	0.000407289	0.00853233	EFHD2
ENSG00000170779	833.289	-0.256855	0.072651	-3.53546	0.000407071	0.00853233	CDCA4
ENSG00000179886	388.447	-0.391502	0.110766	-3.53451	0.000408531	0.00854222	TIGD5
ENSG00000167962	1990.82	-0.440185	0.124669	-3.53083	0.000414251	0.00859706	ZNF598
ENSG00000167657	687.316	-0.311994	0.0883775	-3.53024	0.000415187	0.00860041	DAPK3
ENSG00000070886	576.091	-0.30589	0.0867099	-3.52774	0.000419123	0.00864966	EPHA8
ENSG00000030582	2716.49	-0.202633	0.0574381	-3.52786	0.000418934	0.00864966	GRN
ENSG00000153395	4166.54	-0.155432	0.0440897	-3.52537	0.000422891	0.00871124	LPCAT1
ENSG00000185838	129.734	-0.599994	0.170222	-3.52478	0.000423836	0.00871453	GNB1L
ENSG00000139793	772.386	-0.27358	0.0776392	-3.52374	0.000425507	0.00873272	MBNL2
ENSG00000104529	10142	-0.12192	0.034623	-3.52137	0.000429327	0.00879487	EEF1D
ENSG00000105355	594.451	-0.290893	0.0827487	-3.51538	0.000439128	0.00893805	PLIN3
ENSG00000172534	5283.81	-0.185504	0.0527731	-3.51513	0.000439536	0.00893805	HCFC1
ENSG00000177700	1125.03	-0.247096	0.0703317	-3.5133	0.00044258	0.00898348	POLR2L
ENSG00000167491	3825.85	-0.172712	0.0491824	-3.51167	0.000445308	0.00900592	GATAD2A
ENSG00000100263	729.055	-0.268873	0.0765897	-3.51057	0.000447148	0.0090267	RHBDD3
ENSG00000145604	6021.42	-0.132759	0.0378857	-3.50421	0.000457968	0.00921163	SKP2
ENSG00000182195	802.276	-0.24611	0.0702885	-3.50142	0.000462782	0.00927486	LDOC1
ENSG00000034510	2478.47	-0.179331	0.0512398	-3.49985	0.000465526	0.00931303	TMSB10
ENSG00000006015	608.874	-0.311412	0.0890239	-3.49807	0.000468637	0.00934161	REX1BD
ENSG00000262814	693.241	-1.02444	0.292942	-3.49709	0.00047037	0.00935935	MRPL12
ENSG00000167658	84242.9	-0.28647	0.0819943	-3.49378	0.000476237	0.00945913	EEF2
ENSG00000166165	1815.94	-0.404044	0.115878	-3.48681	0.000488822	0.00967449	CKB
ENSG00000186635	1859.28	-0.217324	0.0623206	-3.4872	0.00048811	0.00967449	ARAP1
ENSG00000160932	2343.89	-0.187769	0.0538734	-3.48538	0.000491446	0.00970912	LY6E
ENSG00000172336	933.807	-0.249954	0.0717298	-3.48466	0.000492769	0.00971797	POP7
ENSG00000165272	145.877	-0.532444	0.152974	-3.48062	0.000500261	0.00981342	AQP3
ENSG00000071051	515.487	-0.297343	0.0854224	-3.48086	0.000499815	0.00981342	NCK2
ENSG00000132561	406.686	-0.324977	0.0933843	-3.48	0.000501413	0.00981867	MATN2
ENSG00000100075	1000.7	-0.230929	0.0664691	-3.47424	0.000512307	0.00999675	SLC25A1
ENSG00000187051	1070.56	-0.253213	0.0728948	-3.47369	0.000513362	0.00999976	RPS19BP1
ENSG00000168884	423.68	-0.333384	0.0960681	-3.47029	0.000519906	0.0101095	TNIP2
ENSG00000169710	28073	-0.382704	0.110517	-3.46284	0.000534502	0.010339	FASN
ENSG00000197451	9014.96	-0.118922	0.0343879	-3.45825	0.000543691	0.0104802	HNRNPAB
ENSG00000124074	363.828	-0.369594	0.106969	-3.45514	0.000549998	0.0105769	ENKD1
ENSG00000116871	1204.61	-0.230843	0.0668172	-3.45484	0.000550612	0.0105769	MAP7D1
ENSG00000113163	1445.41	-0.210469	0.0609352	-3.45398	0.000552382	0.0105926	COL4A3BP
ENSG00000109390	824.004	-0.244695	0.070894	-3.45156	0.000557348	0.0106694	NDUFC1
ENSG00000123119	77.2504	-0.795085	0.230489	-3.44956	0.000561509	0.0107305	NECAB1
ENSG00000078804	829.317	-0.258199	0.0749998	-3.44267	0.000576011	0.0109511	TP53INP2
ENSG00000124942	196.533	-0.507214	0.147817	-3.43137	0.00060055	0.01134	AHNAK
ENSG00000175602	588.844	-1.18244	0.344891	-3.42845	0.000607028	0.0114428	CCDC85B
ENSG00000180340	160.939	-0.515026	0.150503	-3.42204	0.000621537	0.0116767	FZD2
ENSG00000178685	425.074	-0.36085	0.105498	-3.42045	0.000625171	0.0117108	PARP10
ENSG00000171055	1401.9	-0.197314	0.0578365	-3.41158	0.000645877	0.0120322	FEZ2
ENSG00000167394	192.367	-0.475991	0.139822	-3.40428	0.000663394	0.0122761	ZNF668
ENSG00000032444	897.574	-0.241185	0.0708621	-3.40358	0.000665096	0.0122832	PNPLA6
ENSG00000115268	7840.78	-0.180799	0.053126	-3.40321	0.000665992	0.0122832	RPS15
ENSG00000133703	1644.27	-0.191745	0.0564854	-3.3946	0.000687287	0.0126396	KRAS
ENSG00000138160	2274.25	-0.176406	0.0519685	-3.39448	0.000687592	0.0126396	KIF11
ENSG00000131116	583.644	-0.353701	0.104374	-3.38878	0.000702038	0.0127992	ZNF428
ENSG00000116191	1058.13	-0.22552	0.066588	-3.38679	0.00070716	0.0128715	RALGPS2
ENSG00000164867	445.368	-0.335649	0.0991281	-3.38601	0.000709165	0.0128868	NOS3
ENSG00000163344	436.627	-0.328093	0.0970079	-3.38213	0.00071926	0.0130489	PMVK
ENSG00000161513	286.086	-0.384182	0.113671	-3.37976	0.000725488	0.013119	FDXR
ENSG00000170604	351.103	-0.388854	0.115109	-3.37813	0.000729807	0.0131757	IRF2BP1
ENSG00000176108	847.974	-0.271791	0.0805139	-3.3757	0.000736274	0.0132494	CHMP6
ENSG00000133027	529.675	-0.308989	0.0916224	-3.37242	0.000745101	0.0133865	PEMT
ENSG00000132646	5204.63	-0.134661	0.0399418	-3.37144	0.000747756	0.0134125	PCNA
ENSG00000189195	625.592	-0.27623	0.0819879	-3.36915	0.000753996	0.0134809	BTBD8
ENSG00000140983	2608.1	-0.182062	0.0540357	-3.36928	0.000753641	0.0134809	RHOT2
ENSG00000184640	4571.07	-0.16123	0.0478892	-3.36674	0.000760624	0.0135557	SEPT9
ENSG00000161016	54001.1	-0.143112	0.042566	-3.36212	0.000773469	0.0136952	RPL8
ENSG00000138764	1058.23	-0.238937	0.0711384	-3.35876	0.000782919	0.013798	CCNG2
ENSG00000167136	464.624	-0.3277	0.0977066	-3.35392	0.000796762	0.0139567	ENDOG
ENSG00000184924	463.209	-0.309935	0.0924156	-3.35371	0.000797345	0.0139567	PTRHD1
ENSG00000167645	982.122	-0.241784	0.0721057	-3.35319	0.000798858	0.0139567	YIF1B
ENSG00000186907	138.751	-0.538285	0.160786	-3.34784	0.00081444	0.0141736	RTN4RL2
ENSG00000162607	2145.14	-0.202069	0.0604206	-3.34437	0.000824696	0.0143296	USP1
ENSG00000158815	88.487	-0.670058	0.200611	-3.34008	0.000837546	0.0145199	FGF17
ENSG00000133250	147.113	-0.633218	0.189616	-3.33948	0.000839357	0.0145199	ZNF414
ENSG00000141582	159.779	-0.500412	0.149854	-3.33932	0.000839825	0.0145199	CBX4
ENSG00000122490	524.119	-0.338866	0.101501	-3.33854	0.000842186	0.0145199	PQLC1
ENSG00000169972	380.092	-0.350115	0.104981	-3.33502	0.000852922	0.0146368	PUSL1
ENSG00000061938	895.979	-0.240357	0.0720916	-3.33404	0.000855934	0.0146658	TNK2
ENSG00000160957	2788.82	-0.188525	0.0566465	-3.32809	0.000874435	0.0148909	RECQL4
ENSG00000135697	139.227	-0.539839	0.16234	-3.32536	0.000883055	0.0150063	BCO1
ENSG00000183207	3363.26	-0.17326	0.0521323	-3.32347	0.000889042	0.0150703	RUVBL2
ENSG00000127580	506.842	-0.328216	0.098902	-3.3186	0.000904697	0.0153123	WDR24
ENSG00000172270	22945.5	-0.145569	0.0438735	-3.31792	0.000906913	0.0153264	BSG
ENSG00000176978	1677.98	-0.231656	0.0698625	-3.31589	0.000913521	0.015408	DPP7
ENSG00000106069	221.256	-0.418335	0.126291	-3.31246	0.000924789	0.0155575	CHN2
ENSG00000176014	1548.48	-0.207969	0.0628177	-3.31068	0.000930705	0.0156097	TUBB6
ENSG00000197747	57.921	-0.811812	0.24528	-3.30973	0.000933862	0.015639	S100A10
ENSG00000161547	8397	-0.115656	0.0350227	-3.3023	0.000958939	0.0160107	SRSF2
ENSG00000164897	587.455	-0.335482	0.101668	-3.2998	0.000967547	0.0161301	TMUB1
ENSG00000003249	377.268	-0.329382	0.0998592	-3.29846	0.000972162	0.0161663	DBNDD1
ENSG00000105656	441.59	-0.313209	0.0949695	-3.298	0.000973753	0.0161663	ELL
ENSG00000159388	897.509	-0.222176	0.0674283	-3.295	0.000984208	0.0162856	BTG2
ENSG00000005007	3498.77	-0.172616	0.0523853	-3.29511	0.000983817	0.0162856	UPF1
ENSG00000006118	1633.41	-0.203203	0.0617465	-3.29092	0.000998598	0.0164258	TMEM132A
ENSG00000127774	312.229	-0.372691	0.113424	-3.28582	0.00101687	0.0166769	EMC6
ENSG00000063177	12761.1	-0.149999	0.0457336	-3.27985	0.00103863	0.0170086	RPL18
ENSG00000147123	2532.84	-0.193012	0.0589784	-3.27259	0.00106566	0.0174256	NDUFB11
ENSG00000007376	640.546	-0.315731	0.0965773	-3.2692	0.00107851	0.0175841	RPUSD1
ENSG00000117519	3755.02	-0.133936	0.0409639	-3.26961	0.00107697	0.0175841	CNN3
ENSG00000167771	967.724	-0.212171	0.0649472	-3.26682	0.00108762	0.0176806	RCOR2
ENSG00000183684	3135.07	-0.15041	0.0460534	-3.26599	0.00109081	0.0176835	ALYREF
ENSG00000104419	8689.83	-0.111785	0.0342273	-3.26595	0.00109098	0.0176835	NDRG1
ENSG00000167641	94.2747	-0.643832	0.197388	-3.26175	0.00110727	0.0178692	PPP1R14A
ENSG00000171621	293.957	-0.37882	0.116286	-3.25765	0.00112339	0.0180768	SPSB1
ENSG00000160877	1673.97	-0.207767	0.0637776	-3.25768	0.00112326	0.0180768	NACC1
ENSG00000145012	384.679	-0.316727	0.0972472	-3.25693	0.00112625	0.0180966	LPP
ENSG00000086504	1525.74	-0.206688	0.0636234	-3.24861	0.0011597	0.0186071	MRPL28
ENSG00000086506	156.568	-0.561057	0.172803	-3.24679	0.00116713	0.0186725	HBQ1
ENSG00000129925	740.755	-0.244928	0.0755228	-3.24309	0.00118239	0.0188893	TMEM8A
ENSG00000111911	703.671	-0.259234	0.0799608	-3.24201	0.0011869	0.0189341	HINT3
ENSG00000173465	492.278	-0.310956	0.0960022	-3.23905	0.00119927	0.0190766	SSSCA1
ENSG00000142684	342.342	-0.353448	0.109144	-3.23837	0.00120216	0.0190952	ZNF593
ENSG00000101940	1572.22	-0.189237	0.0584603	-3.23701	0.00120787	0.0191586	WDR13
ENSG00000167508	634.832	-0.29602	0.0915614	-3.23302	0.00122488	0.0193179	MVD
ENSG00000185055	920.65	-0.217128	0.0671513	-3.23341	0.00122323	0.0193179	EFCAB10
ENSG00000137500	1019.03	-0.207667	0.0642724	-3.23105	0.00123337	0.0194243	CCDC90B
ENSG00000182636	1040.47	-0.224264	0.06942	-3.23053	0.0012356	0.0194269	NDN
ENSG00000105063	2589.55	-0.163836	0.0507202	-3.2302	0.00123703	0.0194269	PPP6R1
ENSG00000255737	174.413	-0.45946	0.142269	-3.22952	0.00123998	0.0194456	AGAP2-AS1
ENSG00000178531	185.698	-0.515823	0.159761	-3.22872	0.00124346	0.0194727	CTXN1
ENSG00000165802	2181.87	-0.203525	0.0630958	-3.22566	0.00125684	0.0196545	NSMF
ENSG00000014641	12067.4	-0.106732	0.033119	-3.22268	0.00126996	0.0198038	MDH1
ENSG00000185730	438.024	-0.308529	0.0957675	-3.22165	0.00127456	0.0198478	ZNF696
ENSG00000168993	95.5451	-0.616922	0.192141	-3.21077	0.00132378	0.0204707	CPLX1
ENSG00000128951	1898.23	-0.189854	0.0592226	-3.20577	0.00134703	0.0207723	DUT
ENSG00000140406	283.04	-0.45736	0.142784	-3.20315	0.00135933	0.020904	TLNRD1
ENSG00000135835	897.676	-0.215721	0.0673405	-3.20343	0.00135801	0.020904	KIAA1614
ENSG00000162704	1054.1	-0.205615	0.0642012	-3.20266	0.00136164	0.0209105	ARPC5
ENSG00000078902	453.882	-0.306643	0.0958698	-3.19853	0.00138128	0.0211828	TOLLIP
ENSG00000137804	3604.24	-0.141893	0.0444366	-3.19315	0.00140729	0.0215222	NUSAP1
ENSG00000165507	192.223	-0.430866	0.135245	-3.18582	0.00144343	0.021924	DEPP1
ENSG00000077721	1218.87	-0.211253	0.066296	-3.18651	0.00144003	0.021924	UBE2A
ENSG00000160789	226.617	-0.425474	0.13378	-3.18041	0.00147065	0.0222157	LMNA
ENSG00000244486	582.128	-0.29949	0.0941551	-3.18082	0.00146859	0.0222157	SCARF2
ENSG00000094916	5145.28	-0.12487	0.0392539	-3.1811	0.00146719	0.0222157	CBX5
ENSG00000161179	794.751	-0.482227	0.152068	-3.17112	0.0015185	0.0227308	YDJC
ENSG00000186111	1250.52	-0.191483	0.0603855	-3.17102	0.00151907	0.0227308	PIP5K1C
ENSG00000110046	1118.87	-0.211492	0.0667448	-3.16867	0.00153138	0.0227921	ATG2A
ENSG00000083845	16041.6	-0.13945	0.044007	-3.16881	0.00153063	0.0227921	RPS5
ENSG00000112936	64.2917	-0.743469	0.2349	-3.16504	0.0015506	0.0230473	C7
ENSG00000167468	2846.71	-0.162912	0.0515406	-3.16085	0.00157307	0.0232568	GPX4
ENSG00000142864	10990.8	-0.104494	0.0330959	-3.15732	0.00159228	0.0234782	SERBP1
ENSG00000101911	832.628	-0.219737	0.0696829	-3.15338	0.00161392	0.0237326	PRPS2
ENSG00000170027	8457.08	-0.105478	0.0334531	-3.15301	0.00161595	0.0237326	YWHAG
ENSG00000160446	338.448	-0.376444	0.119437	-3.15183	0.00162253	0.0237978	ZDHHC12
ENSG00000138071	4639.65	-0.124551	0.0395337	-3.15049	0.00162996	0.0238752	ACTR2
ENSG00000213563	407.696	-0.319345	0.101508	-3.146	0.00165521	0.0241531	C8orf82
ENSG00000160633	3716.36	-0.137485	0.0437021	-3.14596	0.00165545	0.0241531	SAFB
ENSG00000099814	86.5995	-0.666919	0.212045	-3.14517	0.00165989	0.024186	CEP170B
ENSG00000106266	883.849	-0.223004	0.0709193	-3.14448	0.00166383	0.0242116	SNX8
ENSG00000105323	6894.96	-0.117709	0.0374562	-3.14257	0.00167473	0.0243384	HNRNPUL1
ENSG00000125503	931.784	-0.207158	0.0659408	-3.14157	0.00168044	0.0243895	PPP1R12C
ENSG00000137285	1148.05	-0.212609	0.0677794	-3.13679	0.00170811	0.0247264	TUBB2B
ENSG00000138231	604.065	-0.247524	0.0790109	-3.13278	0.0017316	0.0250269	DBR1
ENSG00000103126	1104.1	-0.212109	0.0677193	-3.13217	0.00173516	0.0250269	AXIN1
ENSG00000004779	1772.66	-0.199497	0.0636945	-3.1321	0.00173563	0.0250269	NDUFAB1
ENSG00000104880	105.033	-0.570883	0.182318	-3.13125	0.00174063	0.0250664	ARHGEF18
ENSG00000186767	540.207	-0.261406	0.0836599	-3.12463	0.0017803	0.0255517	SPIN4
ENSG00000069702	2021.9	-0.161912	0.0518313	-3.12382	0.00178518	0.0255752	TGFBR3
ENSG00000196642	3300.13	-0.157322	0.0503923	-3.12194	0.00179661	0.0257059	RABL6
ENSG00000179604	685.736	-0.235218	0.0753544	-3.12149	0.00179938	0.0257123	CDC42EP4
ENSG00000104866	479.591	-0.2914	0.0936286	-3.11229	0.0018564	0.0263218	PPP1R37
ENSG00000150054	2471.49	-0.152068	0.0488659	-3.11194	0.00185862	0.0263218	MPP7
ENSG00000177879	1754.74	-0.186652	0.0600648	-3.10751	0.00188669	0.0266174	AP3S1
ENSG00000213551	1116.96	-0.192039	0.0618526	-3.10478	0.0019042	0.0267964	DNAJC9
ENSG00000063176	427.515	-0.287903	0.0928322	-3.10132	0.00192659	0.0270771	SPHK2
ENSG00000116962	144.615	-0.494418	0.159568	-3.09848	0.00194514	0.0271714	NID1
ENSG00000174775	726.368	-0.238559	0.0769938	-3.09842	0.00194553	0.0271714	HRAS
ENSG00000186834	1156.58	-0.193877	0.0625627	-3.09893	0.0019422	0.0271714	HEXIM1
ENSG00000110958	11582	-0.129349	0.0417701	-3.09669	0.00195697	0.0272967	PTGES3
ENSG00000076984	1397.54	-0.193013	0.0624395	-3.09119	0.00199354	0.0277025	MAP2K7
ENSG00000112972	7674.32	-0.11002	0.0355973	-3.09069	0.00199694	0.0277151	HMGCS1
ENSG00000141446	639.238	-0.242992	0.0786304	-3.09031	0.00199951	0.0277161	ESCO1
ENSG00000067167	2851.9	-0.141579	0.0458288	-3.08931	0.00200622	0.0277684	TRAM1
ENSG00000108106	828.872	-0.647102	0.209723	-3.08551	0.00203205	0.0280421	UBE2S
ENSG00000173153	1051.51	-0.20879	0.0677016	-3.08397	0.00204258	0.0281026	ESRRA
ENSG00000125868	2089.93	-0.153376	0.0497599	-3.08231	0.002054	0.0281899	DSTN
ENSG00000184545	152.303	-0.470674	0.152758	-3.08117	0.00206192	0.0282636	DUSP8
ENSG00000103249	2017.56	-0.177638	0.0576765	-3.0799	0.00207067	0.0283486	CLCN7
ENSG00000101220	2021.14	-0.208895	0.0678574	-3.07844	0.0020809	0.0284535	C20orf27
ENSG00000099849	112.947	-0.582326	0.189645	-3.07062	0.00213616	0.0291341	RASSF7
ENSG00000130733	505.856	-0.277909	0.0906046	-3.06727	0.00216023	0.0293935	YIPF2
ENSG00000110697	387.695	-0.310776	0.101341	-3.06662	0.0021649	0.029421	PITPNM1
ENSG00000139718	1072.51	-0.192644	0.0630593	-3.05497	0.0022508	0.0304023	SETD1B
ENSG00000140961	295.299	-0.346121	0.113565	-3.04779	0.00230529	0.031025	OSGIN1
ENSG00000153250	1132.18	-0.186782	0.0613112	-3.04645	0.00231559	0.0311258	RBMS1
ENSG00000105088	787.462	-0.2311	0.0758853	-3.04538	0.00232388	0.0311834	OLFM2
ENSG00000125817	1425.14	-0.196025	0.0643791	-3.04486	0.00232787	0.0311834	CENPB
ENSG00000167775	2548.12	-0.178949	0.0587813	-3.04431	0.00233213	0.0311834	CD320
ENSG00000164924	9663.17	-0.100667	0.0330698	-3.04408	0.00233391	0.0311834	YWHAZ
ENSG00000131188	51.0476	-0.829061	0.272571	-3.04164	0.00235296	0.0314001	PRR7
ENSG00000148296	1477.59	-0.175733	0.0578026	-3.04022	0.00236403	0.03151	SURF6
ENSG00000168071	180.973	-0.446106	0.146843	-3.03797	0.00238178	0.031634	CCDC88B
ENSG00000131966	1029.06	-0.190528	0.0627159	-3.03796	0.00238188	0.031634	ACTR10
ENSG00000113758	3472.8	-0.178703	0.0588935	-3.03435	0.00241054	0.0319048	DBN1
ENSG00000185359	3388.55	-0.153526	0.0506304	-3.03228	0.00242713	0.0320434	HGS
ENSG00000167476	199.013	-0.855219	0.282818	-3.02392	0.0024952	0.0327214	JSRP1
ENSG00000162076	265.076	-0.351429	0.11621	-3.02407	0.00249396	0.0327214	FLYWCH2
ENSG00000141570	404.555	-0.296589	0.0981006	-3.02332	0.0025002	0.0327214	CBX8
ENSG00000136213	442.765	-0.286214	0.0946884	-3.0227	0.00250534	0.0327214	CHST12
ENSG00000101003	1796.14	-0.158752	0.0525086	-3.02335	0.00249994	0.0327214	GINS1
ENSG00000127616	12180.4	-0.13566	0.0449011	-3.0213	0.00251691	0.0327996	SMARCA4
ENSG00000126243	225.443	-0.376947	0.12478	-3.02089	0.00252033	0.0328056	LRFN3
ENSG00000162992	3104.4	-0.155423	0.051479	-3.01916	0.00253474	0.0329546	NEUROD1
ENSG00000125458	990.084	-0.194056	0.0643407	-3.01606	0.00256082	0.0332547	NT5C
ENSG00000102024	3894.38	-0.122009	0.0404722	-3.01465	0.00257278	0.033371	PLS3
ENSG00000132963	3093.27	-0.142443	0.0472616	-3.01393	0.00257889	0.0334113	POMP
ENSG00000205189	991.547	-0.20358	0.0676003	-3.01152	0.00259942	0.0335207	ZBTB10
ENSG00000165997	2081.85	-0.152773	0.0507775	-3.00868	0.00262386	0.0337967	ARL5B
ENSG00000169228	93.9114	-0.601001	0.199876	-3.00687	0.00263951	0.0338564	RAB24
ENSG00000261236	8676.9	-0.278239	0.0925387	-3.00674	0.0026407	0.0338564	BOP1
ENSG00000126705	191.939	-0.412903	0.137458	-3.00384	0.00266594	0.0340566	AHDC1
ENSG00000166925	234.143	-0.390659	0.130263	-2.99899	0.00270875	0.034411	TSC22D4
ENSG00000134590	1466.55	-0.169591	0.0567468	-2.98855	0.00280306	0.0353663	RTL8C
ENSG00000265681	996.483	-0.206419	0.0690838	-2.98795	0.00280858	0.0353957	RPL17
ENSG00000099364	1137.87	-0.209598	0.0701894	-2.98617	0.00282494	0.0355616	FBXL19
ENSG00000100014	1002.68	-0.193639	0.0648904	-2.98409	0.00284426	0.0357417	SPECC1L
ENSG00000080986	1064.93	-0.1888	0.0633502	-2.98026	0.00288001	0.0360911	NDC80
ENSG00000010322	3782.24	-0.140345	0.0471046	-2.97944	0.00288777	0.0361476	NISCH
ENSG00000130734	553.415	-0.270819	0.0909083	-2.97903	0.00289158	0.0361545	ATG4D
ENSG00000148834	1316.88	-0.170133	0.0571702	-2.97591	0.00292124	0.0364843	GSTO1
ENSG00000165716	727.066	-0.236169	0.0793763	-2.97531	0.00292692	0.0365142	FAM69B
ENSG00000153443	469.94	-0.282672	0.0950738	-2.97318	0.00294731	0.0367186	UBALD1
ENSG00000177383	718.044	-0.227962	0.0766886	-2.97257	0.0029532	0.0367186	MAGEF1
ENSG00000055950	810.254	-0.213504	0.071825	-2.97256	0.00295323	0.0367186	MRPL43
ENSG00000142546	780.412	-0.250363	0.0843829	-2.96699	0.0030073	0.0372242	NOSIP
ENSG00000171823	167.17	-0.471402	0.158986	-2.96504	0.00302639	0.0373356	FBXL14
ENSG00000131149	3319.2	-0.128624	0.0433791	-2.96511	0.00302572	0.0373356	GSE1
ENSG00000172590	689.05	-0.236939	0.0799952	-2.96192	0.00305725	0.0376327	MRPL52
ENSG00000169682	1410.73	-0.167279	0.056507	-2.96032	0.00307315	0.0377446	SPNS1
ENSG00000130770	1521.52	-0.160687	0.0542868	-2.95997	0.00307669	0.0377463	ATP5IF1
ENSG00000008988	12130.9	-0.0997535	0.0337197	-2.95832	0.00309322	0.0378238	RPS20
ENSG00000188986	1564.59	-0.181717	0.0614463	-2.95733	0.00310317	0.0379038	NELFB
ENSG00000187325	598.3	-0.237369	0.0803971	-2.95245	0.00315262	0.038381	TAF9B
ENSG00000157637	1295.44	-0.185897	0.0629565	-2.95278	0.00314923	0.038381	SLC38A10
ENSG00000172216	172.899	-0.452353	0.153263	-2.95148	0.00316255	0.0384598	CEBPB
ENSG00000143653	636.747	-0.231121	0.0783905	-2.94833	0.00319493	0.0387686	SCCPDH
ENSG00000141985	2159.9	-0.163236	0.0554044	-2.94627	0.00321628	0.0388578	SH3GL1
ENSG00000130222	123.121	-0.525135	0.178399	-2.9436	0.00324421	0.0391102	GADD45G
ENSG00000189227	500.955	-0.29437	0.100048	-2.94228	0.00325804	0.0392343	C15orf61
ENSG00000064961	1328.61	-0.199589	0.0679139	-2.93884	0.00329438	0.0394154	HMG20B
ENSG00000149091	1213.67	-0.196626	0.0669032	-2.93897	0.00329305	0.0394154	DGKZ
ENSG00000103485	1321.97	-0.173431	0.058999	-2.93956	0.00328674	0.0394154	QPRT
ENSG00000170312	2741.09	-0.146565	0.0498485	-2.94021	0.00327989	0.0394154	CDK1
ENSG00000105327	111.5	-0.571085	0.194384	-2.93792	0.00330422	0.039486	BBC3
ENSG00000116786	976.231	-0.230715	0.0785378	-2.93762	0.00330739	0.039486	PLEKHM2
ENSG00000162729	338.97	-0.310335	0.105667	-2.93691	0.00331502	0.0395345	IGSF8
ENSG00000169764	3074.9	-0.12543	0.0428473	-2.92736	0.00341849	0.0405035	UGP2
ENSG00000166441	20702	-0.0985165	0.0336561	-2.92715	0.00342081	0.0405035	RPL27A
ENSG00000162522	209.355	-0.39643	0.135652	-2.92241	0.00347338	0.0410265	KIAA1522
ENSG00000105701	3742.28	-0.331954	0.113624	-2.92152	0.00348325	0.0410994	FKBP8
ENSG00000134871	4030.95	-0.143413	0.0491224	-2.9195	0.0035059	0.0413228	COL4A2
ENSG00000165304	1547.11	-0.160655	0.0550434	-2.9187	0.00351493	0.0413852	MELK
ENSG00000110047	764.541	-0.227666	0.0780186	-2.9181	0.00352167	0.0414206	EHD1
ENSG00000172795	2334.86	-0.143548	0.0492511	-2.91462	0.00356117	0.0417967	DCP2
ENSG00000157350	886.562	-0.212217	0.0730927	-2.90339	0.00369148	0.042886	ST3GAL2
ENSG00000176903	1419.28	-0.163005	0.0561449	-2.90329	0.00369261	0.042886	PNMA1
ENSG00000166900	3099.18	-0.124735	0.0429706	-2.9028	0.00369848	0.0429093	STX3
ENSG00000276045	374.325	-0.281811	0.0971552	-2.90062	0.00372424	0.0431181	ORAI1
ENSG00000127337	765.471	-0.230181	0.0793476	-2.90092	0.00372072	0.0431181	YEATS4
ENSG00000101997	1008.15	-0.205063	0.0707249	-2.89945	0.00373821	0.0432191	CCDC22
ENSG00000104885	3527.09	-0.132407	0.0457048	-2.89701	0.00376735	0.043346	DOT1L
ENSG00000107404	2068.51	-0.351109	0.121235	-2.89611	0.00377814	0.0434251	DVL1
ENSG00000165637	1926.49	-0.14794	0.0510917	-2.89557	0.00378474	0.043456	VDAC2
ENSG00000100297	3127.83	-0.148419	0.0513487	-2.89041	0.00384734	0.0441291	MCM5
ENSG00000073712	1103.84	-0.18861	0.0653138	-2.88776	0.00388	0.044412	FERMT2
ENSG00000178695	2287.84	-0.139544	0.0483435	-2.88652	0.00389532	0.0445415	KCTD12
ENSG00000164983	652.81	-0.226617	0.0785335	-2.88561	0.00390661	0.0446246	TMEM65
ENSG00000187605	2024.8	-0.146324	0.0507429	-2.88363	0.00393126	0.0448139	TET3
ENSG00000115163	466.018	-0.289152	0.100327	-2.8821	0.00395041	0.0449399	CENPA
ENSG00000160888	485.54	-0.270374	0.0939088	-2.87911	0.00398794	0.0452279	IER2
ENSG00000151150	954.881	-0.186881	0.0649187	-2.8787	0.00399321	0.0452414	ANK3
ENSG00000154174	5282.33	-0.119916	0.0416652	-2.87808	0.00400101	0.0452836	TOMM70
ENSG00000157933	1029.39	-0.189084	0.0657461	-2.87597	0.00402792	0.045531	SKI
ENSG00000146476	1296.75	-0.180592	0.062799	-2.87572	0.00403107	0.045531	ARMT1
ENSG00000170889	10880.4	-0.118534	0.0413415	-2.86718	0.00414144	0.0466353	RPS9
ENSG00000135929	645.615	-0.236262	0.0824395	-2.86589	0.00415843	0.0467318	CYP27A1
ENSG00000122386	212.016	-0.38593	0.134775	-2.8635	0.00418987	0.0469713	ZNF205
ENSG00000159556	1156.52	-0.178656	0.0624454	-2.86099	0.00422317	0.047268	ISL2
ENSG00000184792	1543.01	-0.164904	0.0576788	-2.85901	0.00424966	0.0474688	OSBP2
ENSG00000167971	276.108	-0.348593	0.121999	-2.85735	0.00427199	0.0476702	CASKIN1
ENSG00000167996	3196.83	-0.125039	0.0437713	-2.85664	0.00428154	0.0477289	FTH1
ENSG00000186174	395.864	-0.288976	0.101287	-2.85305	0.00433016	0.0480778	BCL9L
ENSG00000178425	1290.29	-0.181747	0.0636965	-2.85334	0.00432627	0.0480778	NT5DC1
ENSG00000157240	290.286	-0.314307	0.110285	-2.84997	0.0043724	0.0484498	FZD1
ENSG00000121774	6902.9	-0.0995056	0.0349285	-2.84883	0.00438797	0.0485255	KHDRBS1
ENSG00000184436	499.844	-0.267089	0.0938501	-2.84591	0.00442852	0.0488766	THAP7
ENSG00000144711	2648.6	-0.138865	0.0488267	-2.84403	0.00445471	0.0491168	IQSEC1
ENSG00000104320	1586.67	-0.164216	0.0577879	-2.84171	0.00448724	0.0493774	NBN
ENSG00000105662	348.11	-0.300189	0.105748	-2.83872	0.00452955	0.049719	CRTC1
ENSG00000079462	953.729	-0.207971	0.0732664	-2.83856	0.00453171	0.049719	PAFAH1B3
ENSG00000102879	125.853	-0.491623	0.173223	-2.8381	0.00453828	0.0497419	CORO1A
ENSG00000156804	275.849	-0.322358	0.11366	-2.83615	0.00456603	0.0499967	FBXO32

## Sheet: Table S4 Upregulated genes
Table S4B: Significantly differently upregulated genes after RKI-1447 1 µM in D425, compared to vehicle treatment
	baseMean	log2FoldChange	lfcSE	stat	pvalue	padj	gene_name
ENSG00000236256	4055.01	0.428985	0.0422418	10.1555	3.1328e-24	8.69587e-21	DIAPH2-AS1
ENSG00000149292	877.741	0.587612	0.068782	8.54311	1.30657e-17	2.0724e-14	TTC12
ENSG00000153707	1760.19	0.460552	0.0554523	8.30537	9.95065e-17	1.22758e-13	PTPRD
ENSG00000007171	550.972	0.646076	0.0916729	7.04762	1.81999e-12	1.06355e-09	NOS2
ENSG00000080166	3455.75	0.315529	0.0459501	6.86677	6.56702e-12	3.17016e-09	DCT
ENSG00000103449	2695.42	0.297246	0.0455264	6.5291	6.61652e-11	2.41065e-08	SALL1
ENSG00000057657	236.269	0.787587	0.125253	6.28795	3.21677e-10	8.71116e-08	PRDM1
ENSG00000099194	27366.7	0.17749	0.0288893	6.1438	8.05687e-10	1.86365e-07	SCD
ENSG00000118473	504.008	0.603841	0.100952	5.98148	2.21126e-09	4.54659e-07	SGIP1
ENSG00000100941	5327.7	0.29912	0.0507411	5.89502	3.74646e-09	7.1719e-07	PNN
ENSG00000099260	1509.8	0.3187	0.0544989	5.84783	4.98019e-09	8.63985e-07	PALMD
ENSG00000167978	23574.6	0.276747	0.0474258	5.83538	5.36692e-09	9.16752e-07	SRRM2
ENSG00000148600	11723.5	0.228232	0.039364	5.79799	6.71161e-09	1.09587e-06	CDHR1
ENSG00000179532	785.838	0.435343	0.0753138	5.78039	7.45275e-09	1.18211e-06	DNHD1
ENSG00000171724	12527.8	0.195142	0.0340793	5.72613	1.0275e-08	1.54166e-06	VAT1L
ENSG00000162231	2420.22	0.282766	0.0495399	5.70784	1.14418e-08	1.67155e-06	NXF1
ENSG00000114770	2682.79	0.272676	0.0486339	5.6067	2.06219e-08	2.93545e-06	ABCC5
ENSG00000182674	1106.81	0.350048	0.0633178	5.52842	3.23126e-08	4.16741e-06	KCNB2
ENSG00000111684	563.413	0.463432	0.0839534	5.5201	3.38804e-08	4.22667e-06	LPCAT3
ENSG00000184226	789.533	0.39468	0.0735043	5.36948	7.89626e-08	8.61006e-06	PCDH9
ENSG00000116703	3637.27	0.270736	0.0504242	5.36917	7.90981e-08	8.61006e-06	PDC
ENSG00000162139	1852.05	0.27313	0.05135	5.31899	1.04344e-07	1.08274e-05	NEU3
ENSG00000108799	1368.01	0.320851	0.0618308	5.18918	2.11227e-07	1.93822e-05	EZH1
ENSG00000110881	1183.46	0.314956	0.0615062	5.12071	3.04385e-07	2.66109e-05	ASIC1
ENSG00000105576	5594.51	0.199523	0.0390629	5.10772	3.26062e-07	2.80641e-05	TNPO2
ENSG00000137802	949.784	0.330046	0.0650316	5.07516	3.87164e-07	3.18421e-05	MAPKBP1
ENSG00000041982	177.246	0.734191	0.145206	5.05619	4.27711e-07	3.37576e-05	TNC
ENSG00000149428	7533.1	0.21639	0.0427992	5.05594	4.2828e-07	3.37576e-05	HYOU1
ENSG00000166436	304.568	0.560392	0.110888	5.05368	4.33369e-07	3.38852e-05	TRIM66
ENSG00000004534	2228.49	0.237953	0.0478161	4.97642	6.477e-07	4.88663e-05	RBM6
ENSG00000135473	2485.07	0.230295	0.0463214	4.97168	6.63738e-07	4.91299e-05	PAN2
ENSG00000125851	729.077	0.365075	0.0739712	4.93537	7.99983e-07	5.62165e-05	PCSK2
ENSG00000107105	279.462	0.557753	0.113511	4.91365	8.93959e-07	6.24253e-05	ELAVL2
ENSG00000131389	3759.91	0.209659	0.0427383	4.90565	9.31171e-07	6.42161e-05	SLC6A6
ENSG00000064607	6431.58	0.230859	0.0474242	4.86796	1.12757e-06	7.58752e-05	SUGP2
ENSG00000171163	1197.26	0.307935	0.0639401	4.816	1.46467e-06	9.566e-05	ZNF692
ENSG00000236144	795.601	0.355819	0.0741057	4.80151	1.57473e-06	0.000101653	TMEM147-AS1
ENSG00000135451	1459.05	0.275957	0.0577319	4.77998	1.75312e-06	0.000111867	TROAP
ENSG00000197283	1741.71	0.318651	0.0668305	4.76805	1.86022e-06	0.000116034	SYNGAP1
ENSG00000111271	778.82	0.337005	0.0709483	4.75001	2.03403e-06	0.000124087	ACAD10
ENSG00000151914	10606.8	0.188701	0.039746	4.74768	2.05766e-06	0.000124843	DST
ENSG00000198625	1077.1	0.331837	0.0700732	4.73558	2.18431e-06	0.00013039	MDM4
ENSG00000138074	2975.04	0.2251	0.0475323	4.73572	2.18274e-06	0.00013039	SLC5A6
ENSG00000235823	599.642	0.425393	0.0901535	4.71854	2.3754e-06	0.000138084	OLMALINC
ENSG00000128567	2419.17	0.221747	0.0471864	4.69939	2.60941e-06	0.000148569	PODXL
ENSG00000140400	2090.09	0.258602	0.0552775	4.67826	2.89326e-06	0.000162242	MAN2C1
ENSG00000090857	1653.82	0.243522	0.0520509	4.67853	2.88939e-06	0.000162242	PDPR
ENSG00000176155	954.553	0.305172	0.0653596	4.66912	3.02488e-06	0.0001678	CCDC57
ENSG00000121716	1160.73	0.317895	0.0682291	4.65924	3.17386e-06	0.000173534	PILRB
ENSG00000025772	1921.79	0.242707	0.0522036	4.64925	3.33148e-06	0.000178693	TOMM34
ENSG00000198185	606.748	0.373672	0.0808415	4.62229	3.79533e-06	0.000198244	ZNF334
ENSG00000141576	2908.49	0.216771	0.0469011	4.62186	3.80311e-06	0.000198244	RNF157
ENSG00000204681	1345.43	0.341545	0.0742031	4.60284	4.16767e-06	0.000215226	GABBR1
ENSG00000033327	2946.47	0.22104	0.04812	4.59351	4.35855e-06	0.000221986	GAB2
ENSG00000003756	1779.54	0.277972	0.0606384	4.5841	4.55946e-06	0.000230107	RBM5
ENSG00000111674	2600.66	0.218602	0.0479467	4.55927	5.13316e-06	0.000253304	ENO2
ENSG00000176454	866.084	0.313444	0.0688604	4.55188	5.31686e-06	0.000258917	LPCAT4
ENSG00000139053	1954.85	0.225678	0.0496373	4.54653	5.45364e-06	0.000263269	PDE6H
ENSG00000017260	3781.7	0.189366	0.0418201	4.52811	5.95126e-06	0.000279199	ATP2C1
ENSG00000281398	1034.47	0.355273	0.0788922	4.50328	6.69138e-06	0.00030956	SNHG4
ENSG00000108465	4837.5	0.22769	0.0506803	4.49267	7.03357e-06	0.000322702	CDK5RAP3
ENSG00000250891	245.554	0.562974	0.125834	4.47395	7.67891e-06	0.000345178	LINC02208
ENSG00000114735	865.459	0.325033	0.0729647	4.45466	8.40262e-06	0.000371478	HEMK1
ENSG00000278535	1817.31	0.240877	0.0542716	4.43835	9.06511e-06	0.00039534	DHRS11
ENSG00000115307	4410.16	0.178854	0.0403006	4.438	9.07969e-06	0.00039534	AUP1
ENSG00000137817	1642.21	0.271219	0.0612029	4.43147	9.3592e-06	0.000404339	PARP6
ENSG00000172350	382.659	0.457918	0.104537	4.38042	1.18452e-05	0.000498173	ABCG4
ENSG00000059573	5357.75	0.172666	0.0394841	4.37304	1.22529e-05	0.00050574	ALDH18A1
ENSG00000278041	477.37	0.427278	0.0977438	4.37141	1.23447e-05	0.00050764	AL133325,3
ENSG00000075826	449.326	0.434027	0.100113	4.33536	1.45519e-05	0.000583286	SEC31B
ENSG00000175309	506.876	0.380347	0.0882145	4.31161	1.62071e-05	0.000644974	PHYKPL
ENSG00000038382	2660.8	0.2018	0.0468556	4.30684	1.65602e-05	0.000652014	TRIO
ENSG00000154920	1040.01	0.275361	0.0643533	4.27889	1.87825e-05	0.000729169	EME1
ENSG00000078549	4336.48	0.172743	0.0404571	4.2698	1.95652e-05	0.00075345	ADCYAP1R1
ENSG00000112715	2260.31	0.228416	0.0536423	4.25813	2.06141e-05	0.000786523	VEGFA
ENSG00000198840	12008.6	0.205712	0.0484031	4.24998	2.13792e-05	0.000808073	MT-ND3
ENSG00000158286	622.572	0.354409	0.0835172	4.24354	2.20018e-05	0.000825292	RNF207
ENSG00000169031	2123.84	0.265967	0.0627581	4.23797	2.25549e-05	0.000837548	COL4A3
ENSG00000101265	193.158	0.564913	0.133667	4.22626	2.37606e-05	0.000873556	RASSF2
ENSG00000225783	274.579	0.566266	0.134389	4.21364	2.51286e-05	0.000914763	MIAT
ENSG00000079841	268.161	0.486535	0.115703	4.20504	2.61031e-05	0.000947133	RIMS1
ENSG00000106976	2289	0.27075	0.0644703	4.19961	2.67374e-05	0.000963848	DNM1
ENSG00000138002	1337.67	0.243201	0.0579051	4.2	2.6692e-05	0.000963848	IFT172
ENSG00000197119	615.527	0.349795	0.0842458	4.15207	3.29477e-05	0.00113608	SLC25A29
ENSG00000198722	3196.47	0.186697	0.0451656	4.13361	3.57103e-05	0.00121251	UNC13B
ENSG00000072042	1850.83	0.21079	0.0511569	4.12045	3.78125e-05	0.00127609	RDH11
ENSG00000198712	148967	0.327387	0.079633	4.1112	3.93614e-05	0.00132033	MT-CO2
ENSG00000101361	13568.7	0.130739	0.0319614	4.09052	4.30415e-05	0.0014351	NOP56
ENSG00000198763	84637	0.355669	0.0872647	4.07575	4.58656e-05	0.00151561	MT-ND2
ENSG00000141378	1755.58	0.211229	0.0519659	4.06477	4.80802e-05	0.0015701	PTRH2
ENSG00000160613	1140.06	0.259707	0.0644315	4.03075	5.55987e-05	0.00178414	PCSK7
ENSG00000198886	227398	0.403558	0.100359	4.02116	5.79122e-05	0.0018477	MT-ND4
ENSG00000111203	596.209	0.31663	0.0788819	4.01398	5.97038e-05	0.00188858	ITFG2
ENSG00000198899	84272.3	0.414594	0.10341	4.00922	6.09197e-05	0.00191071	MT-ATP6
ENSG00000188211	2231.74	0.190482	0.0475313	4.00751	6.13624e-05	0.00191423	NCR3LG1
ENSG00000180660	4179.54	0.158916	0.0396635	4.0066	6.1598e-05	0.00191423	MAB21L1
ENSG00000113580	2921.42	0.186104	0.0465206	4.00045	6.32212e-05	0.00195528	NR3C1
ENSG00000198040	643.435	0.319463	0.080009	3.99284	6.52867e-05	0.00199643	ZNF84
ENSG00000103222	3701.6	0.180529	0.0454274	3.97402	7.06699e-05	0.00212067	ABCC1
ENSG00000102901	1242.12	0.253301	0.0637912	3.97079	7.16345e-05	0.00214382	CENPT
ENSG00000159322	2008.61	0.194894	0.0491368	3.96635	7.29817e-05	0.00216718	ADPGK
ENSG00000197343	1532.07	0.257151	0.0650613	3.95244	7.73586e-05	0.00226626	ZNF655
ENSG00000262655	1379.29	0.226547	0.0577428	3.92338	8.73146e-05	0.00253121	SPON1
ENSG00000185070	461.594	0.351668	0.0896953	3.9207	8.82938e-05	0.00254001	FLRT2
ENSG00000148840	2954.07	0.183952	0.0470152	3.9126	9.13075e-05	0.00261285	PPRC1
ENSG00000132680	1621.01	0.26666	0.0683585	3.90091	9.58315e-05	0.00272825	KHDC4
ENSG00000280987	178.374	0.551059	0.141374	3.89788	9.70387e-05	0.00275555	MATR3
ENSG00000161010	796.753	0.312939	0.0805331	3.88584	0.000101978	0.00288842	MRNIP
ENSG00000148843	4605.25	0.158571	0.0408874	3.87824	0.000105213	0.00295743	PDCD11
ENSG00000037042	526.67	0.330096	0.085534	3.85924	0.000113742	0.00314933	TUBG2
ENSG00000172296	732.524	0.286802	0.0744155	3.85406	0.000116174	0.00320068	SPTLC3
ENSG00000001497	5503.65	0.152305	0.0395302	3.85287	0.00011674	0.00320832	LAS1L
ENSG00000100813	4365.17	0.153183	0.0397793	3.85082	0.000117721	0.00321773	ACIN1
ENSG00000115459	354.689	0.39692	0.103314	3.84187	0.000122099	0.0033065	ELMOD3
ENSG00000137216	1115.1	0.233536	0.0608602	3.83725	0.000124418	0.00334484	TMEM63B
ENSG00000198695	2379.53	0.642584	0.167761	3.83035	0.000127961	0.00343177	MT-ND6
ENSG00000002016	230.96	0.480139	0.125398	3.82891	0.00012871	0.00344353	RAD52
ENSG00000155287	418.125	0.381569	0.0997399	3.82564	0.000130433	0.00347289	SLC25A28
ENSG00000198938	154991	0.342035	0.089536	3.82008	0.000133409	0.00354363	MT-CO3
ENSG00000163482	733.085	0.318035	0.0832709	3.81928	0.000133844	0.00354669	STK36
ENSG00000172269	2796.9	0.185835	0.0486924	3.81651	0.000135352	0.00357813	DPAGT1
ENSG00000168010	1401.98	0.22177	0.0581199	3.81572	0.000135784	0.00358103	ATG16L2
ENSG00000159199	5492.08	0.145704	0.0381991	3.81432	0.000136556	0.00359284	ATP5MC1
ENSG00000168137	2888.92	0.168366	0.0441647	3.81224	0.000137714	0.00361139	SETD5
ENSG00000108773	6155.1	0.156003	0.0409969	3.80524	0.000141669	0.00369236	KAT2A
ENSG00000130119	1268.95	0.233165	0.0613113	3.80297	0.000142974	0.00371766	GNL3L
ENSG00000123700	107.376	0.71665	0.188603	3.79979	0.000144821	0.00375689	KCNJ2
ENSG00000163618	3887.07	0.153755	0.0404939	3.797	0.000146461	0.00377297	CADPS
ENSG00000147140	22910	0.117971	0.0311049	3.79266	0.00014904	0.00383053	NONO
ENSG00000137343	799.125	0.281581	0.0743343	3.78804	0.000151842	0.00389353	ATAT1
ENSG00000178761	2156.02	0.193228	0.0511343	3.77884	0.000157562	0.00402163	FAM219B
ENSG00000142687	2236.13	0.186731	0.0494779	3.77404	0.000160626	0.00408107	KIAA0319L
ENSG00000136478	2923.16	0.166364	0.044158	3.76747	0.000164909	0.00414249	TEX2
ENSG00000080644	1056.23	0.254132	0.0676078	3.75891	0.000170653	0.00424835	CHRNA3
ENSG00000198727	67275.3	0.376143	0.100218	3.75323	0.000174569	0.00432643	MT-CYB
ENSG00000137700	3037.53	0.165041	0.0440741	3.74462	0.000180666	0.00446757	SLC37A4
ENSG00000010803	1661.49	0.200278	0.0535021	3.74336	0.000181578	0.00447804	SCMH1
ENSG00000134824	8811.15	0.161961	0.0433993	3.73189	0.000190051	0.0046275	FADS2
ENSG00000198786	88139.7	0.356624	0.0958699	3.71988	0.000199319	0.00483196	MT-ND5
ENSG00000108439	2564.41	0.170306	0.0458682	3.71295	0.000204859	0.00494467	PNPO
ENSG00000145990	769.522	0.267498	0.0720772	3.71127	0.00020622	0.00496673	GFOD1
ENSG00000089597	12707.8	0.126098	0.0342528	3.6814	0.000231953	0.0054679	GANAB
ENSG00000121057	4407.79	0.154294	0.0420653	3.66796	0.000244498	0.00571507	AKAP1
ENSG00000102181	827.037	0.268074	0.0731605	3.66419	0.000248118	0.00577537	CD99L2
ENSG00000250067	278.685	0.45914	0.12556	3.65675	0.000255436	0.00592089	YJEFN3
ENSG00000165792	1318.5	0.217402	0.059501	3.65375	0.000258438	0.00595318	METTL17
ENSG00000198466	810.389	0.303864	0.0834197	3.64259	0.000269912	0.00618346	ZNF587
ENSG00000214160	1766.84	0.196486	0.0540918	3.63247	0.000280726	0.00634449	ALG3
ENSG00000134569	3226.44	0.184546	0.0509328	3.62332	0.00029084	0.00651048	LRP4
ENSG00000230590	364.61	0.455157	0.126026	3.61161	0.000304303	0.00677089	FTX
ENSG00000163873	159.166	0.525804	0.146189	3.59674	0.000322225	0.00710888	GRIK3
ENSG00000139644	12316.3	0.121316	0.0337864	3.59067	0.000329831	0.00720888	TMBIM6
ENSG00000028310	1286.22	0.217859	0.060982	3.57252	0.000353558	0.00763726	BRD9
ENSG00000011376	1327.06	0.208217	0.0584245	3.56386	0.000365438	0.00783293	LARS2
ENSG00000067141	3608.54	0.155282	0.0437094	3.55259	0.00038146	0.00808273	NEO1
ENSG00000267002	393.724	0.389088	0.109614	3.5496	0.000385812	0.00815937	AC060780,1
ENSG00000125459	1106.24	0.234192	0.0659865	3.54909	0.000386572	0.0081599	MSTO1
ENSG00000167524	321.668	0.432197	0.122347	3.53255	0.000411574	0.00855751	SGK494
ENSG00000169604	1141.6	0.213811	0.0605165	3.5331	0.000410716	0.00855751	ANTXR1
ENSG00000103365	3339.01	0.150957	0.0427307	3.53276	0.00041125	0.00855751	GGA2
ENSG00000108797	843.786	0.241308	0.068581	3.51859	0.00043385	0.00887115	CNTNAP1
ENSG00000235194	705.821	0.266388	0.0757649	3.51598	0.000438132	0.00893805	PPP1R3E
ENSG00000227124	252.257	0.413582	0.11775	3.51238	0.000444117	0.00899824	ZNF717
ENSG00000186231	435.886	0.32136	0.0916489	3.50643	0.000454162	0.00915166	KLHL32
ENSG00000198888	88744.7	0.378088	0.107928	3.50313	0.000459824	0.00923224	MT-ND1
ENSG00000011021	831.757	0.259689	0.0742267	3.4986	0.000467713	0.00933996	CLCN6
ENSG00000103064	2036.07	0.169825	0.0487859	3.48102	0.000499504	0.00981342	SLC7A6
ENSG00000128928	2883.3	0.159751	0.0459422	3.47722	0.000506646	0.00990368	IVD
ENSG00000112759	4536.75	0.153757	0.0443562	3.46641	0.000527459	0.0102384	SLC29A1
ENSG00000119638	2321.05	0.172629	0.0498281	3.46449	0.000531232	0.0102937	NEK9
ENSG00000103091	1404.98	0.19681	0.0568737	3.46048	0.000539214	0.010412	WDR59
ENSG00000175066	372.302	0.352004	0.1022	3.44427	0.000572597	0.0109236	GK5
ENSG00000204256	6890.57	0.119628	0.0347439	3.44315	0.000574986	0.0109504	BRD2
ENSG00000110888	1475.23	0.230387	0.0669402	3.44168	0.000578105	0.0109721	CAPRIN2
ENSG00000174943	195.484	0.463548	0.134935	3.43534	0.00059181	0.0112131	KCTD13
ENSG00000156510	932.595	0.238589	0.0695319	3.43137	0.000600549	0.01134	HKDC1
ENSG00000136731	5997.94	0.153097	0.0446986	3.4251	0.000614566	0.0115653	UGGT1
ENSG00000172037	922.942	0.242379	0.0708643	3.42032	0.000625465	0.0117108	LAMB2
ENSG00000196943	1880.7	0.181621	0.0531437	3.41754	0.000631903	0.0118115	NOP9
ENSG00000160785	802.054	0.237286	0.0695376	3.41235	0.000644063	0.0120185	SLC25A44
ENSG00000178252	6704.89	0.137862	0.04043	3.40989	0.000649892	0.0120867	WDR6
ENSG00000264522	1608.95	0.180838	0.053098	3.40574	0.000659855	0.0122515	OTUD7B
ENSG00000170581	876.319	0.236489	0.0694518	3.40508	0.00066144	0.0122604	STAT2
ENSG00000124222	1532.05	0.205042	0.0604242	3.39338	0.00069037	0.0126527	STX16
ENSG00000129103	3263.31	0.147301	0.0434094	3.39329	0.00069058	0.0126527	SUMF2
ENSG00000074582	1197.66	0.200252	0.0590702	3.39007	0.000698752	0.0127813	BCS1L
ENSG00000172915	1438.63	0.191739	0.0565758	3.38907	0.000701306	0.0127992	NBEA
ENSG00000102893	2737.19	0.15151	0.0448216	3.3803	0.00072406	0.0131146	PHKB
ENSG00000010244	7544.05	0.15332	0.0454152	3.37597	0.000735572	0.0132494	ZNF207
ENSG00000159063	2633.88	0.162468	0.0482297	3.36863	0.000755427	0.0134847	ALG8
ENSG00000022976	358.489	0.350679	0.104194	3.36564	0.000763656	0.0135879	ZNF839
ENSG00000169246	56.5705	0.946472	0.281341	3.36414	0.000767814	0.0136183	NPIPB3
ENSG00000205352	1204.29	0.201031	0.0597549	3.36426	0.000767503	0.0136183	PRR13
ENSG00000166140	1011.69	0.227134	0.067565	3.36171	0.00077462	0.0136952	ZFYVE19
ENSG00000172493	1775.98	0.187641	0.055837	3.36051	0.000777984	0.0137328	AFF1
ENSG00000175054	1546.19	0.185842	0.0553895	3.35519	0.000793115	0.0139556	ATR
ENSG00000161692	1313.29	0.203008	0.0605455	3.35298	0.000799466	0.0139567	DBF4B
ENSG00000164076	2045.63	0.178922	0.0533406	3.35433	0.000795565	0.0139567	CAMKV
ENSG00000184677	1476.98	0.199574	0.0595812	3.34962	0.000809235	0.0141051	ZBTB40
ENSG00000065029	1295.33	0.194106	0.0581351	3.33888	0.000841184	0.0145199	ZNF76
ENSG00000104365	1150.9	0.214004	0.0641168	3.33773	0.000844672	0.0145401	IKBKB
ENSG00000052841	1443.44	0.193309	0.0579409	3.33631	0.000848981	0.0145917	TTC17
ENSG00000007202	14685	0.133619	0.0400874	3.33319	0.000858553	0.014688	KIAA0100
ENSG00000133460	227.842	0.441447	0.132597	3.32925	0.000870807	0.0148519	SLC2A11
ENSG00000164220	1164.4	0.208804	0.0627151	3.32941	0.000870295	0.0148519	F2RL2
ENSG00000122965	1370.85	0.209247	0.0629298	3.32509	0.000883916	0.0150063	RBM19
ENSG00000090905	1829.27	0.177646	0.0535791	3.31558	0.000914516	0.015408	TNRC6A
ENSG00000174669	2521.14	0.152117	0.0459323	3.31177	0.000927077	0.0155724	SLC29A2
ENSG00000183258	1935.02	0.172444	0.0521694	3.30546	0.0009482	0.0158552	DDX41
ENSG00000168781	1185.91	0.207207	0.0628298	3.29791	0.000974084	0.0161663	PPIP5K1
ENSG00000117600	1409.17	0.18291	0.0555233	3.29428	0.000986732	0.0163031	PLPPR4
ENSG00000137337	5175.5	0.126775	0.0384966	3.29314	0.000990743	0.0163451	MDC1
ENSG00000158615	2374.28	0.159396	0.0484314	3.29116	0.00099775	0.0164258	PPP1R15B
ENSG00000092445	962.216	0.238961	0.0726506	3.28918	0.00100481	0.0165035	TYRO3
ENSG00000108592	3889.86	0.137431	0.0420633	3.26724	0.00108602	0.0176805	FTSJ3
ENSG00000103995	1445.11	0.242419	0.0742581	3.26454	0.00109643	0.01772	CEP152
ENSG00000164048	767.522	0.237826	0.0728444	3.26485	0.00109522	0.01772	ZNF589
ENSG00000196476	636.239	0.258096	0.079484	3.24714	0.00116573	0.0186725	C20orf96
ENSG00000182934	2946.1	0.142305	0.0439044	3.24125	0.00119006	0.0189573	SRPRA
ENSG00000076604	2607.41	0.148903	0.0460094	3.23636	0.00121064	0.0191752	TRAF4
ENSG00000114859	795.41	0.252447	0.0780794	3.23321	0.00122406	0.0193179	CLCN2
ENSG00000136997	36934.8	0.118209	0.0366551	3.22491	0.00126014	0.0196784	MYC
ENSG00000197728	2013.51	0.172434	0.0535387	3.22073	0.00127864	0.0198834	RPS26
ENSG00000213593	3746.13	0.138638	0.0431139	3.21562	0.00130161	0.0202123	TMX2
ENSG00000134291	1204.77	0.190074	0.0591567	3.21305	0.00131332	0.0203657	TMEM106C
ENSG00000166762	140.761	0.548503	0.170786	3.21165	0.00131976	0.020437	CATSPER2
ENSG00000167972	3737.48	0.157771	0.0491487	3.21008	0.00132699	0.0204918	ABCA3
ENSG00000110583	1288.11	0.192022	0.0601185	3.19405	0.00140292	0.0214849	NAA40
ENSG00000171456	3359.51	0.13389	0.041938	3.19257	0.00141011	0.0215358	ASXL1
ENSG00000177082	944.842	0.220529	0.069166	3.18841	0.00143058	0.0218184	WDR73
ENSG00000144354	2988.56	0.152334	0.0478119	3.18611	0.00144202	0.021924	CDCA7
ENSG00000115993	3441.42	0.136036	0.0427691	3.18071	0.00146913	0.0222157	TRAK2
ENSG00000132330	198.934	0.432031	0.136058	3.17534	0.00149659	0.022577	SCLY
ENSG00000204410	258.539	0.437562	0.137862	3.17391	0.00150398	0.0226476	MSH5
ENSG00000136811	1243.65	0.184798	0.0582323	3.17347	0.00150628	0.0226476	ODF2
ENSG00000115211	1839.06	0.163005	0.0513682	3.17326	0.00150739	0.0226476	EIF2B4
ENSG00000120915	535.251	0.2646	0.0834344	3.17135	0.00151733	0.0227308	EPHX2
ENSG00000162885	1239.34	0.200233	0.0631647	3.17001	0.00152435	0.0227707	B3GALNT2
ENSG00000152291	2607.03	0.148212	0.0467586	3.16972	0.00152584	0.0227707	TGOLN2
ENSG00000160688	1089.6	0.205153	0.0648381	3.16409	0.00155569	0.023092	FLAD1
ENSG00000179240	184.134	0.45907	0.145199	3.16165	0.00156879	0.0232554	GVQW3
ENSG00000133943	410.579	0.303518	0.0960202	3.16098	0.0015724	0.0232568	DGLUCY
ENSG00000147454	2113.11	0.154685	0.0489663	3.15902	0.001583	0.0233724	SLC25A37
ENSG00000132716	1609.55	0.174276	0.0552643	3.15349	0.0016133	0.0237326	DCAF8
ENSG00000117114	2266.95	0.149232	0.0473874	3.14919	0.00163724	0.0239503	ADGRL2
ENSG00000166402	1982.08	0.161411	0.0514337	3.13823	0.0016997	0.0246368	TUB
ENSG00000100650	5283.29	0.147758	0.047208	3.12993	0.00174847	0.0251466	SRSF5
ENSG00000115486	683.482	0.236664	0.0757453	3.12447	0.00178123	0.0255517	GGCX
ENSG00000168824	1033.11	0.200005	0.064089	3.12074	0.00180397	0.0257449	NSG1
ENSG00000188735	2242.73	0.147666	0.0473638	3.11769	0.00182276	0.0259795	TMEM120B
ENSG00000197217	1575.03	0.176684	0.0566978	3.11625	0.00183167	0.0260731	ENTPD4
ENSG00000258890	1388.88	0.190357	0.0611026	3.11536	0.0018372	0.0260865	CEP95
ENSG00000275023	6388.96	0.113127	0.0363129	3.11534	0.00183731	0.0260865	MLLT6
ENSG00000103932	2437.39	0.155227	0.0498943	3.11113	0.00186375	0.0263608	RPAP1
ENSG00000213676	2313.6	0.162518	0.0522605	3.10977	0.00187231	0.0264481	ATF6B
ENSG00000157193	1604.7	0.170031	0.0547557	3.10526	0.00190111	0.0267869	LRP8
ENSG00000163933	692.469	0.228733	0.0737768	3.10033	0.00193303	0.027099	RFT1
ENSG00000139645	2158.44	0.1549	0.0499598	3.10048	0.00193204	0.027099	ANKRD52
ENSG00000171307	1155.13	0.186738	0.0603225	3.09566	0.00196376	0.0273571	ZDHHC16
ENSG00000168495	2167.41	0.155845	0.0503689	3.09406	0.00197434	0.0274701	POLR3D
ENSG00000165359	999.017	0.231624	0.0749835	3.089	0.00200829	0.0277684	INTS6L
ENSG00000163399	7753.42	0.119945	0.0388758	3.08535	0.00203313	0.0280421	ATP1A1
ENSG00000140688	1847.43	0.182117	0.0590468	3.08428	0.00204043	0.0281026	C16orf58
ENSG00000106344	2367.95	0.146129	0.0473912	3.08347	0.00204599	0.0281147	RBM28
ENSG00000164032	12570.2	0.102252	0.0332671	3.07366	0.00211452	0.0288776	H2AFZ
ENSG00000108474	399.793	0.298207	0.0971267	3.07028	0.00213855	0.0291341	PIGL
ENSG00000174437	9327.87	0.101892	0.0332385	3.06547	0.00217329	0.0294988	ATP2A2
ENSG00000244879	1171.4	0.572447	0.186784	3.06475	0.0021785	0.0295335	GABPB1-AS1
ENSG00000198556	327.9	0.380141	0.124073	3.06384	0.00218518	0.0295879	ZNF789
ENSG00000157796	805.671	0.243683	0.0796363	3.05995	0.00221374	0.0299381	WDR19
ENSG00000156253	315.368	0.325003	0.106479	3.05228	0.00227107	0.0306387	RWDD2B
ENSG00000109920	2619.39	0.162682	0.0533614	3.04868	0.00229846	0.0309707	FNBP4
ENSG00000143314	1037.02	0.191345	0.0628436	3.04479	0.00232844	0.0311834	MRPL24
ENSG00000125450	3495.38	0.128631	0.0423288	3.03884	0.00237492	0.0316172	NUP85
ENSG00000214078	2417.91	0.147697	0.0486419	3.03641	0.00239415	0.031759	CPNE1
ENSG00000260852	144.037	0.492767	0.162398	3.03431	0.00241089	0.0319048	FBXL19-AS1
ENSG00000149295	282.797	0.339955	0.112087	3.03296	0.00242171	0.0320098	DRD2
ENSG00000160058	1465.52	0.174576	0.0575962	3.03103	0.00243718	0.0321378	BSDC1
ENSG00000070610	2829.94	0.148864	0.0491949	3.026	0.00247808	0.0326384	GBA2
ENSG00000116580	879.313	0.204182	0.0675414	3.02306	0.00250233	0.0327214	GON4L
ENSG00000143624	1875.39	0.177368	0.0586849	3.02238	0.00250796	0.0327214	INTS3
ENSG00000084463	5494.67	0.114979	0.0380211	3.0241	0.00249377	0.0327214	WBP11
ENSG00000149483	617.712	0.240373	0.0797691	3.01336	0.00258368	0.0334199	TMEM138
ENSG00000130695	1426.83	0.175868	0.0583719	3.01289	0.00258776	0.0334199	CEP85
ENSG00000101337	2481.73	0.141165	0.0468551	3.01279	0.00258859	0.0334199	TM9SF4
ENSG00000128578	922.03	0.228799	0.0760839	3.00719	0.00263671	0.0338564	STRIP2
ENSG00000142657	8798.31	0.115424	0.0383841	3.00708	0.00263774	0.0338564	PGD
ENSG00000131368	3031.17	0.172146	0.0572903	3.00481	0.00265749	0.0340149	MRPS25
ENSG00000182197	1565.67	0.165349	0.0550316	3.00461	0.00265919	0.0340149	EXT1
ENSG00000106692	879.31	0.205662	0.0684735	3.00353	0.0026687	0.0340566	FKTN
ENSG00000135372	5630.28	0.115121	0.0383329	3.00319	0.00267164	0.0340566	NAT10
ENSG00000111664	3463.95	0.134784	0.0448859	3.00281	0.00267501	0.0340604	GNB3
ENSG00000101019	1580.14	0.164058	0.0547	2.99924	0.00270657	0.034411	UQCC1
ENSG00000156697	1985.58	0.146183	0.0488014	2.99547	0.00274018	0.0347706	UTP14A
ENSG00000204305	68.8001	0.682458	0.22815	2.99126	0.00277825	0.0352134	AGER
ENSG00000102878	56.0901	0.74115	0.247826	2.99061	0.00278425	0.0352432	HSF4
ENSG00000051009	578.324	0.251905	0.0842405	2.99031	0.00278695	0.0352432	FAM160A2
ENSG00000267506	644.908	0.264434	0.0884529	2.98954	0.00279395	0.0352915	AC021683,2
ENSG00000183718	410.703	0.357131	0.119685	2.98393	0.00284568	0.0357417	TRIM52
ENSG00000167785	832.717	0.211845	0.0710264	2.98262	0.00285792	0.0358548	ZNF558
ENSG00000253230	4585.32	0.31589	0.106394	2.96907	0.00298706	0.0370247	LINC00599
ENSG00000049323	507.433	0.293863	0.0989775	2.96898	0.00298785	0.0370247	LTBP1
ENSG00000106261	1807.5	0.151137	0.0508937	2.96967	0.00298122	0.0370247	ZKSCAN1
ENSG00000107815	2174.87	0.143425	0.0483523	2.96624	0.00301468	0.037274	TWNK
ENSG00000184787	4323.83	0.177879	0.0600285	2.96324	0.00304418	0.0375134	UBE2G2
ENSG00000109790	654.039	0.226098	0.0763701	2.96055	0.00307086	0.0377446	KLHL5
ENSG00000013523	1229.38	0.18106	0.0611994	2.95852	0.0030912	0.0378238	ANGEL1
ENSG00000182378	1441.74	0.170928	0.0577775	2.95839	0.00309253	0.0378238	PLCXD1
ENSG00000180376	575.535	0.266077	0.0900721	2.95404	0.0031364	0.0382675	CCDC66
ENSG00000149577	759.898	0.214721	0.0727652	2.95087	0.00316876	0.0384932	SIDT2
ENSG00000118369	576.297	0.247642	0.0840188	2.94745	0.00320402	0.0388365	USP35
ENSG00000184307	367.737	0.31141	0.105678	2.94678	0.00321102	0.0388578	ZDHHC23
ENSG00000233922	1761.7	0.15275	0.0518404	2.94654	0.00321346	0.0388578	LINC01694
ENSG00000227057	2801.91	0.132207	0.0449079	2.94397	0.00324035	0.0391061	WDR46
ENSG00000082146	1041.22	0.202652	0.0689399	2.93955	0.00328686	0.0394154	STRADB
ENSG00000160818	2112.01	0.141676	0.0481979	2.93946	0.00328786	0.0394154	GPATCH4
ENSG00000197329	2633.47	0.140427	0.0478346	2.93569	0.00332812	0.0396482	PELI1
ENSG00000143379	1412.3	0.163576	0.0557607	2.93353	0.00335131	0.0398817	SETDB1
ENSG00000085377	2022.94	0.144676	0.0493592	2.93108	0.00337785	0.0401115	PREP
ENSG00000205542	3955.48	0.139888	0.0477208	2.93139	0.0033745	0.0401115	TMSB4X
ENSG00000164241	213.243	0.428726	0.14647	2.92706	0.00342181	0.0405035	C5orf63
ENSG00000117682	2179.32	0.142029	0.0485305	2.92659	0.003427	0.0405219	DHDDS
ENSG00000176444	1423.15	0.179892	0.0616541	2.91775	0.00352564	0.0414235	CLK2
ENSG00000196547	1795.9	0.148171	0.0508492	2.91393	0.00356908	0.0418454	MAN2A2
ENSG00000150625	1126.15	0.189038	0.064889	2.91325	0.00357686	0.0418481	GPM6A
ENSG00000183853	2890.71	0.135972	0.0466703	2.91346	0.00357446	0.0418481	KIRREL1
ENSG00000197961	1624.81	0.21626	0.0743017	2.91057	0.00360772	0.0421205	ZNF121
ENSG00000162736	1865.9	0.144066	0.0494969	2.91061	0.00360729	0.0421205	NCSTN
ENSG00000132182	473.318	0.258216	0.0887821	2.90842	0.00363255	0.0422896	NUP210
ENSG00000110074	2119.18	0.155292	0.0533955	2.90833	0.00363364	0.0422896	FOXRED1
ENSG00000156471	5689.58	0.110177	0.0378799	2.90859	0.00363066	0.0422896	PTDSS1
ENSG00000149582	479.362	0.253771	0.0875304	2.89923	0.00374075	0.0432191	TMEM25
ENSG00000187531	636.388	0.23503	0.0811084	2.89773	0.00375878	0.0432923	SIRT7
ENSG00000175376	971.843	0.195139	0.0673352	2.89803	0.0037552	0.0432923	EIF1AD
ENSG00000179151	1615.41	0.158079	0.0545433	2.89823	0.00375277	0.0432923	EDC3
ENSG00000144395	942.328	0.230385	0.079726	2.88971	0.00385598	0.0441826	CCDC150
ENSG00000178904	1322.05	0.192802	0.0668535	2.88394	0.00392729	0.0448139	DPY19L3
ENSG00000171124	162.043	0.427891	0.148415	2.88308	0.00393808	0.0448456	FUT3
ENSG00000198231	5697.51	0.104279	0.0362095	2.87988	0.00397823	0.0452101	DDX42
ENSG00000251369	339.242	0.299313	0.103947	2.87949	0.00398321	0.0452205	ZNF550
ENSG00000158669	2171.88	0.142265	0.0495594	2.8706	0.00409687	0.0462272	GPAT4
ENSG00000278259	4192.08	0.11905	0.0415178	2.86744	0.00413807	0.0466353	MYO19
ENSG00000079215	1086.72	0.178051	0.06211	2.8667	0.00414778	0.0466594	SLC1A3
ENSG00000147166	80.3115	0.605597	0.211502	2.86331	0.00419243	0.0469713	ITGB1BP2
ENSG00000119723	330.086	0.310246	0.108334	2.86379	0.00418609	0.0469713	COQ6
ENSG00000110911	1503.05	0.155692	0.0544463	2.85955	0.00424249	0.0474364	SLC11A2
ENSG00000197608	249.885	0.362926	0.127084	2.85579	0.00429304	0.047809	ZNF841
ENSG00000115204	975.308	0.196986	0.0690281	2.85371	0.00432117	0.0480741	MPV17
ENSG00000079739	560.713	0.248313	0.0871206	2.85022	0.00436889	0.0484498	PGM1
ENSG00000140471	383.009	0.285123	0.10006	2.84953	0.00437843	0.0484683	LINS1
ENSG00000167380	315.287	0.326032	0.114516	2.84704	0.00441284	0.048752	ZNF226
ENSG00000170088	865.672	0.204928	0.0720643	2.84369	0.00445946	0.0491204	TMEM192
ENSG00000151090	681.197	0.211143	0.0743394	2.84026	0.00450765	0.0495529	THRB
